# Supplementary material for: Functional synergy and genomic linkage of glyphosate resistance traits in Canada fleabane
Source: Pest Manag Sci. 2025 Sep 4;82(1):305–18. doi: 10.1002/ps.70194 (PMC12713706; doi:10.1002/ps.70194)
Supplement: Supplementary file 3 — Table S1. Chromosomal position of filtered SNP with LOD (logarithm of the odds) scores for the survival and biomass phenotypes. [file PS-82-305-s004.xlsx]

## Sheet: out_pg
Chromosome	Position	Survival LOD	Biomass LOD
1	37784	0.429067	0.0756068
1	51299	0.00370857	0.139938
1	64400	0.640573	0.290132
1	64413	0.640576	0.290134
1	64427	0.640581	0.290135
1	64482	0.640555	0.290126
1	65381	0.519474	0.238272
1	65386	0.374838	0.237454
1	66389	0.272311	0.129879
1	66398	0.223734	0.137707
1	72833	0.0219714	0.0166995
1	81362	0.153163	0.0162802
1	110962	0.401461	0.292501
1	110963	0.423151	0.310219
1	111065	0.427755	0.317231
1	172719	0.365939	0.308697
1	172777	0.365939	0.308697
1	188109	0.183921	0.131865
1	218524	0.0979118	0.206724
1	224123	0.244326	0.132487
1	243130	1.34774	0.278188
1	243134	1.34774	0.278188
1	253615	0.220167	0.453919
1	258004	0.165807	0.720009
1	258114	0.349203	0.0420823
1	263449	0.0852752	0.0300638
1	265355	3.21606	1.21972
1	268008	0.375895	0.130363
1	300228	0.219423	0.0195131
1	300320	0.219423	0.0195131
1	309581	0.184672	0.345645
1	313093	0.0680509	0.650889
1	317424	0.641095	0.165594
1	342531	0.347671	0.219656
1	342538	0.347565	0.219644
1	342552	0.347311	0.219618
1	342820	0.651909	0.112416
1	354686	0.0697667	0.119797
1	354733	0.0697667	0.119797
1	421152	0.637799	0.164164
1	429692	0.244326	0.132487
1	429803	0.244326	0.132487
1	437109	0.230663	0.177578
1	456791	0.0160263	0.244794
1	456857	0.0340613	0.0627417
1	456865	0.0340634	0.0627248
1	458850	0.436434	0.640235
1	515426	0.23028	0.161423
1	515516	0.208417	0.253672
1	559117	0.11533	0.0197689
1	559192	0.11533	0.0197689
1	576828	0.0273302	0.0718803
1	585942	0.0343579	0.0464391
1	585979	0.0408251	0.000305614
1	585992	0.0875496	0.000150948
1	706425	0.00014381	0.0138791
1	756766	0.139864	0.106935
1	762546	0.183921	0.131865
1	762630	0.183921	0.131865
1	803921	0.0105167	0.00876509
1	803928	0.079013	0.282744
1	803938	0.273263	0.402834
1	803955	0.111998	0.267853
1	803966	0.0635853	0.214233
1	803984	0.0360023	0.271105
1	804740	0.227204	0.263856
1	849829	0.0143401	0.0130377
1	850591	0.626407	0.136362
1	863056	0.0979405	0.00584933
1	875479	0.216192	0.00679447
1	888264	0.136568	0.219226
1	889554	0.213161	0.0881427
1	1046151	0.0702004	0.496514
1	1104665	0.0798088	0.0181819
1	1131603	0.160604	0.0355543
1	1131674	0.044002	0.190035
1	1289140	0.112224	0.0708943
1	1372776	0.0869415	0.0332588
1	1372777	0.0869411	0.0332585
1	1372858	0.0869728	0.0332823
1	1385258	0.190316	0.162775
1	1385345	0.190316	0.162775
1	1433374	0.279911	0.07119
1	1545301	0.0347081	0.0147655
1	1585293	0.0576032	0.55117
1	1594597	0.0150178	0.013027
1	1601162	0.340917	0.0845334
1	1603905	0.116146	0.0624551
1	1615496	0.28919	0.00962652
1	1615554	0.28919	0.00962652
1	1661301	0.294858	0.0345293
1	1661305	0.294857	0.0345284
1	1661328	0.294851	0.034524
1	1661356	0.294849	0.0345221
1	1661396	0.294864	0.0345347
1	1664220	0.316927	0.210283
1	1725550	0.293757	0.276707
1	1725564	0.191431	0.0508667
1	1773521	0.436556	0.165269
1	1775010	0.468314	0.0469408
1	1776570	0.0691724	0.66734
1	1783137	0.303535	0.327948
1	1783337	0.175206	0.291755
1	1783401	0.17423	0.290981
1	1793775	0.070024	0.171026
1	1806730	0.143584	0.227863
1	1806747	0.139755	0.228041
1	1806932	1.08364	0.528576
1	1806980	1.08219	0.528016
1	1818294	0.144527	0.0189465
1	1818346	0.145816	0.0355025
1	1818357	0.170308	0.0355463
1	1818363	0.181643	0.035547
1	1818366	0.186782	0.035539
1	1818396	0.0164271	0.000298911
1	1882980	0.315904	0.117348
1	1897598	0.183921	0.131865
1	1897643	0.183921	0.131865
1	1958881	0.393753	0.160852
1	1986098	0.0185681	0.0493465
1	1986105	0.0185677	0.0493464
1	1986113	0.0185681	0.0493466
1	1997990	0.165567	0.458714
1	2007455	0.0927159	0.0324765
1	2018176	0.51388	0.246
1	2021557	0.125076	0.0190598
1	2055344	0.521155	0.887695
1	2055410	0.521155	0.887695
1	2061442	0.183921	0.131865
1	2062754	0.34101	0.245753
1	2062765	0.34101	0.245753
1	2129065	0.183921	0.131865
1	2129125	0.183921	0.131865
1	2131240	0.149815	0.124151
1	2131252	0.00841039	0.167199
1	2131274	0.0895034	0.0981527
1	2131276	0.0895173	0.0981633
1	2131288	0.226234	0.159891
1	2172594	0.248434	0.255242
1	2172610	0.248434	0.255242
1	2172620	0.248434	0.255242
1	2179619	0.420703	0.0099079
1	2179760	0.0430923	0.0413161
1	2191998	0.183921	0.131865
1	2202899	0.329202	0.0577983
1	2235478	0.505172	0.0268276
1	2235497	0.505179	0.0268253
1	2235568	0.505284	0.0268339
1	2235918	0.302563	0.0286505
1	2236017	0.302578	0.0286696
1	2237454	0.571542	0.446026
1	2237460	0.571481	0.446028
1	2237480	0.341936	0.402693
1	2237503	0.415868	0.247354
1	2237507	0.506029	0.575427
1	2237537	0.572576	0.44462
1	2237579	0.280081	0.0201837
1	2348531	0.143557	0.808558
1	2348556	0.107905	1.19335
1	2348569	0.141482	0.830425
1	2348575	0.0955506	1.19291
1	2348581	0.107456	1.19852
1	2348587	0.107473	1.19839
1	2384163	0.183921	0.131865
1	2384202	0.183921	0.131865
1	2441530	0.255385	0.10398
1	2477562	0.288527	0.11139
1	2477568	0.288668	0.111457
1	2477653	0.067963	0.0211683
1	2482433	0.248654	0.404128
1	2487607	0.211121	0.0415504
1	2500610	0.101084	0.248384
1	2500622	0.10045	0.244385
1	2500715	0.0742511	0.333719
1	2500731	0.0715098	0.334553
1	2500826	0.0634581	0.335297
1	2505491	0.183921	0.131865
1	2505531	0.183921	0.131865
1	2520538	0.27287	0.137006
1	2520540	0.27287	0.137006
1	2520546	0.27287	0.137006
1	2520580	0.27287	0.137006
1	2528381	0.204984	0.271631
1	2547038	0.0453706	0.531503
1	2547926	0.309263	0.38211
1	2561216	0.407224	0.132056
1	2562318	0.258637	0.00458175
1	2562334	0.258637	0.00458173
1	2562981	0.649666	0.0909061
1	2592559	0.836598	0.163719
1	2592590	0.836598	0.163719
1	2598451	0.218707	0.145095
1	2642574	0.40838	0.328613
1	2773306	0.165428	0.10837
1	2775920	0.350947	0.00372536
1	2776426	0.496212	0.303444
1	2798235	0.775782	2.49177
1	2814884	0.302752	0.177157
1	2857665	0.26316	0.150896
1	2898868	0.106316	0.167684
1	2898991	0.133083	0.222941
1	2979743	0.233351	0.0639433
1	2979750	0.233351	0.0639433
1	2987049	0.200528	0.133738
1	2987062	0.200528	0.133738
1	2987103	0.200528	0.133738
1	2987113	0.200528	0.133738
1	2987143	0.200528	0.133738
1	3000186	0.436041	0.0338736
1	3031977	0.109672	0.0539719
1	3040539	0.200528	0.133738
1	3040572	0.200528	0.133738
1	3040604	0.200528	0.133738
1	3040612	0.200528	0.133738
1	3061771	0.266426	0.245627
1	3061775	0.266426	0.245627
1	3064977	0.241484	0.0774739
1	3065060	0.241484	0.0774739
1	3067594	0.103079	0.0536774
1	3069325	0.98445	0.178085
1	3080593	0.207882	0.0641935
1	3085154	0.572948	0.124961
1	3103751	0.684238	0.0342398
1	3128468	0.304511	0.162452
1	3129843	0.168797	0.0185782
1	3164128	0.186007	0.0593412
1	3164141	0.187578	0.0595787
1	3164146	0.315905	0.0851911
1	3164157	0.187107	0.0594999
1	3164179	0.186003	0.0593414
1	3164181	0.186003	0.0593414
1	3168201	0.592146	0.0862016
1	3168229	0.592135	0.0861989
1	3168236	0.592135	0.0861988
1	3168266	0.592135	0.0861988
1	3168273	0.59214	0.0862002
1	3194873	0.416211	0.188557
1	3194960	0.415963	0.188322
1	3194993	0.387172	0.16192
1	3194997	0.382612	0.158154
1	3337369	0.367552	0.0340583
1	3390390	0.397605	0.0504492
1	3390424	0.437656	0.124575
1	3397268	0.173571	0.147774
1	3414360	0.172782	0.11456
1	3414446	0.220292	0.135723
1	3421769	0.0923606	0.0583863
1	3421807	0.022915	0.0947512
1	3421840	0.108068	0.0425881
1	3427735	0.220218	0.0591007
1	3431928	0.166864	0.0327159
1	3431960	0.166864	0.0327159
1	3431990	0.166864	0.0327159
1	3469991	0.183921	0.131865
1	3584506	0.0835663	0.149576
1	3590916	0.182528	0.0816324
1	3621938	0.198349	0.195476
1	3658793	0.231494	0.181566
1	3658807	0.231529	0.181559
1	3658865	0.33714	0.196692
1	3699314	0.211129	0.0869814
1	3711170	0.140116	0.0709491
1	3722145	0.0573141	0.000134491
1	3782731	0.209474	0.503364
1	3853584	0.206875	0.0626328
1	3853586	0.0311008	0.0177429
1	3853587	0.015272	0.0219815
1	3853588	0.214771	0.0651627
1	3853590	0.215339	0.0652314
1	3856871	0.321699	0.314282
1	3856904	0.302698	0.281288
1	3856937	0.302697	0.281251
1	3856939	0.302694	0.28125
1	3856956	0.279818	0.272704
1	3900394	0.183921	0.131865
1	3900453	0.183921	0.131865
1	3907266	0.453634	0.126008
1	3941792	0.246305	0.0670112
1	4024394	0.586271	0.247016
1	4024397	0.118979	0.0207407
1	4072969	0.0921197	0.0406248
1	4122598	0.888701	0.842897
1	4122619	0.888701	0.842897
1	4122628	0.888701	0.842897
1	4122659	0.888701	0.842897
1	4122670	0.888701	0.842897
1	4122697	0.888701	0.842897
1	4167642	0.218623	0.147131
1	4170587	0.294067	0.728195
1	4170650	0.270608	0.327483
1	4170662	0.120491	0.168603
1	4170680	0.123839	0.163431
1	4170713	0.123296	0.140085
1	4172121	0.0420309	0.387322
1	4174951	0.126703	0.0278805
1	4175001	0.126703	0.0278805
1	4176005	0.0627602	0.0718084
1	4176053	0.0624475	0.0716642
1	4176300	0.0803172	0.0887282
1	4176366	0.633094	0.721915
1	4176388	0.658104	0.739
1	4176395	0.663182	0.742159
1	4176422	0.675782	0.749565
1	4176425	0.676711	0.750092
1	4176435	0.679351	0.751579
1	4186689	0.252134	0.0457158
1	4186703	0.137173	0.0455661
1	4186712	0.135196	0.0479241
1	4186736	0.127139	0.0564578
1	4186802	0.124957	0.0817671
1	4186815	0.12744	0.076513
1	4186869	0.130282	0.0644053
1	4186882	0.130326	0.0629728
1	4186902	0.130298	0.06139
1	4190038	0.12939	0.0038006
1	4190047	0.12939	0.0038006
1	4190049	0.12939	0.0038006
1	4258931	0.00316452	0.000866334
1	4396751	0.312848	0.241889
1	4406775	0.217992	0.145193
1	4407275	0.373088	0.032741
1	4407342	0.373103	0.0327403
1	4407343	0.373102	0.0327404
1	4410706	0.110199	0.163196
1	4410741	0.109822	0.145845
1	4410845	0.364353	0.0556355
1	4410875	0.366257	0.0557423
1	4410920	0.191815	0.0605651
1	4429839	0.0980268	0.300918
1	4429909	1.02896	0.241091
1	4429911	0.949079	0.178983
1	4429913	0.948148	0.178858
1	4436143	0.185207	0.783585
1	4436191	0.185207	0.783585
1	4450903	0.374027	0.478095
1	4450949	0.374027	0.478095
1	4450995	0.373806	0.47798
1	4451071	0.229313	0.0598397
1	4451102	0.200532	0.049401
1	4451114	0.215452	0.052551
1	4455026	0.244326	0.132487
1	4455048	0.244326	0.132487
1	4455079	0.244326	0.132487
1	4455085	0.244326	0.132487
1	4481858	0.385116	0.239207
1	4481869	0.385116	0.239207
1	4481935	0.385116	0.239207
1	4487359	0.420197	0.327132
1	4487365	0.420197	0.327132
1	4493003	0.183921	0.131865
1	4540088	0.225102	0.0182678
1	4566612	0.385566	0.234626
1	4566636	0.385566	0.234626
1	4626729	0.0447407	0.151273
1	4643933	0.329654	0.0719154
1	4653629	0.0795758	0.0480036
1	4653897	0.311815	0.248704
1	4653932	0.311868	0.248697
1	4657751	0.378539	0.221825
1	4657780	0.386897	0.205609
1	4657799	0.408705	0.953338
1	4657843	0.206115	0.105774
1	4657946	0.184582	0.18139
1	4657950	0.184535	0.181391
1	4658014	0.184273	0.181379
1	4665640	0.183921	0.131865
1	4681040	0.167473	0.18799
1	4681053	0.449505	0.552588
1	4681054	0.464658	0.582338
1	4681065	0.000934781	0.143751
1	4681083	0.0317496	0.196741
1	4681086	0.0015838	0.422488
1	4681106	1.37918	0.0114273
1	4681110	1.38606	0.0132608
1	4681117	0.428597	0.0367221
1	4681328	0.271645	0.324175
1	4681331	0.431468	0.667498
1	4681334	0.144366	0.648991
1	4681380	0.180166	0.118712
1	4681397	0.138325	0.224799
1	4681428	0.122658	0.373849
1	4681434	0.117861	0.342541
1	4681439	0.59732	1.38321
1	4681445	0.705833	1.51124
1	4695639	0.0740054	0.0963348
1	4695654	0.0739571	0.0963019
1	4695713	0.192965	0.135055
1	4695723	0.193084	0.135188
1	4695754	0.193085	0.135189
1	4756391	0.500895	0.0062285
1	4756396	0.500898	0.00622824
1	4756425	0.500893	0.00623045
1	4756445	0.492847	0.00842215
1	4756459	0.500892	0.00622955
1	4756468	0.500895	0.00622853
1	4766934	0.268344	0.135368
1	4766966	0.268334	0.135362
1	4766997	0.268343	0.135368
1	4775438	0.201087	0.142724
1	4777529	0.176071	0.918058
1	4787300	0.000212144	0.179215
1	4812233	0.121612	0.788174
1	4856274	0.0821531	0.130669
1	4899392	0.312701	0.165508
1	4899428	0.0372657	0.188995
1	4899461	0.0466015	0.181134
1	4957576	0.25434	0.732907
1	4957646	0.25434	0.732907
1	4980184	0.370081	0.0239167
1	5045103	0.302259	0.0714487
1	5045235	0.81863	0.115748
1	5045263	0.823083	0.1157
1	5045330	0.827049	0.115667
1	5056525	0.285111	0.198119
1	5056541	0.285111	0.198119
1	5166670	0.101915	0.191326
1	5218165	0.105546	0.0444696
1	5218288	0.347127	0.13586
1	5220560	0.0513658	0.100733
1	5252214	0.31498	0.249932
1	5260410	0.236492	0.0303875
1	5294523	1.12386	0.49347
1	5345408	0.00990876	0.0305549
1	5349475	0.204146	0.0247712
1	5358407	0.183921	0.131865
1	5364334	0.183921	0.131865
1	5411186	0.108016	0.106422
1	5501572	0.238759	0.0658112
1	5501619	0.238759	0.0658112
1	5536017	0.056529	0.00183332
1	5536027	0.056529	0.00183332
1	5536940	0.244326	0.132487
1	5538354	0.0582595	0.314884
1	5567039	0.171299	0.099777
1	5567062	0.171299	0.099777
1	5612481	0.141987	0.662161
1	5619999	0.436836	0.173754
1	5620169	3.30902	0.448769
1	5722662	0.345899	0.224504
1	5763781	0.038613	0.311269
1	5763801	0.038613	0.311269
1	5776140	0.164753	0.0372826
1	5827359	0.0431143	0.388119
1	5996958	0.186193	0.0831335
1	6035656	0.168527	0.0413424
1	6035666	0.168521	0.0413412
1	6035763	0.168612	0.0413576
1	6095966	0.870538	0.0571284
1	6095974	0.84766	0.192347
1	6095977	0.835089	0.0296361
1	6096006	0.873422	0.0136532
1	6096007	0.827838	0.113284
1	6096046	1.09867	0.0650533
1	6096047	0.887008	0.0111036
1	6096070	0.288733	0.171968
1	6096080	0.485627	0.0800541
1	6096081	0.48793	0.101558
1	6150617	0.0916185	0.0285289
1	6202210	0.183921	0.131865
1	6202251	0.183921	0.131865
1	6202255	0.183921	0.131865
1	6202275	0.183921	0.131865
1	6202305	0.183921	0.131865
1	6316901	0.146932	0.0341757
1	6316994	0.146932	0.0341757
1	6325488	0.113511	0.0152897
1	6328003	0.0506241	0.488544
1	6338240	0.244326	0.132487
1	6388917	0.0521022	0.21397
1	6389051	0.963074	0.0891778
1	6389500	0.528751	0.378366
1	6411326	0.183921	0.131865
1	6417627	0.845031	0.159323
1	6444018	1.01532	0.207793
1	6444027	1.01532	0.207793
1	6458865	0.183921	0.131865
1	6485014	0.0214993	0.0205641
1	6499765	0.161296	0.13488
1	6499819	0.271043	0.169344
1	6504186	0.566872	0.0736937
1	6504246	0.566872	0.0736937
1	6504249	0.566872	0.0736937
1	6508895	0.0612833	0.0681828
1	6508964	0.109253	0.117855
1	6508976	0.135852	0.183999
1	6509035	0.021264	0.152339
1	6524084	0.0322436	0.299291
1	6524126	0.0322436	0.299291
1	6606421	0.012973	0.0942082
1	6606462	0.621865	0.138928
1	6606486	0.0805382	0.0788422
1	6609578	0.206068	0.116411
1	6609579	0.206068	0.116411
1	6650659	0.180268	0.0728951
1	6650746	0.157339	0.995154
1	6683906	0.202873	0.0514191
1	6696374	0.063272	0.194803
1	6737569	0.183921	0.131865
1	6741737	0.0826908	0.127095
1	6745508	0.00552575	0.0162361
1	6770814	0.113119	0.0795317
1	6770887	0.113088	0.0795125
1	6770902	0.113093	0.0795157
1	6770904	0.113094	0.079516
1	6774452	1.14902	0.707957
1	6774509	0.257108	0.215072
1	6808576	0.0741193	0.0566857
1	6873958	0.166939	0.0892339
1	6873961	0.426067	0.309713
1	6873964	1.37131	0.115795
1	6873968	0.271571	0.642597
1	6873974	0.080167	0.0670466
1	6873980	0.329509	0.0425997
1	6890166	0.082006	0.273706
1	6990124	0.149786	0.542354
1	6990135	0.149786	0.542354
1	7010363	0.130823	0.0630613
1	7036401	0.122723	0.105885
1	7036431	0.122723	0.105885
1	7037840	3.03904	0.10407
1	7049094	0.185225	0.619787
1	7049134	0.185207	0.619902
1	7049139	0.18098	0.637117
1	7057552	0.292579	0.158832
1	7057675	0.197726	0.101427
1	7057740	0.192053	0.0955779
1	7057750	0.191702	0.0951942
1	7081371	0.381456	0.193929
1	7138839	0.481003	0.136604
1	7138850	0.481003	0.136604
1	7138899	0.481003	0.136604
1	7138912	0.481003	0.136604
1	7147410	0.110748	0.291503
1	7147520	0.629293	0.0516767
1	7219664	0.183921	0.131865
1	7219734	0.183921	0.131865
1	7311256	0.0820785	0.149831
1	7311285	0.0819414	0.149963
1	7311311	0.0878945	0.248229
1	7338736	0.183921	0.131865
1	7360521	0.47615	0.20848
1	7379823	0.187572	0.160671
1	7380004	0.229394	0.298466
1	7397073	0.183921	0.131865
1	7444100	0.242583	0.132667
1	7444133	0.242583	0.132667
1	7481145	0.183921	0.131865
1	7489731	0.0954513	0.0311318
1	7511314	0.0762187	0.02631
1	7511342	0.192999	0.135139
1	7511344	0.193084	0.135188
1	7511363	0.193085	0.135189
1	7511367	0.193085	0.135189
1	7533763	0.355737	0.0798791
1	7533825	0.355737	0.0798791
1	7554003	0.220776	0.0279904
1	7569736	0.762862	0.242598
1	7630946	0.244326	0.132487
1	7630961	0.244326	0.132487
1	7711959	0.2774	0.161293
1	7750068	0.347368	0.359405
1	7828847	0.121911	0.215575
1	7837466	0.212229	0.13787
1	7837528	0.212229	0.13787
1	7848508	0.244326	0.132487
1	7853844	0.290519	0.0459494
1	7854469	0.380608	0.157254
1	7861567	0.0725276	0.030799
1	7861616	0.0725276	0.030799
1	7865794	0.0101419	0.18284
1	7865889	0.0173773	0.185111
1	7895614	0.100326	0.482479
1	7895615	0.22529	0.398691
1	7904513	0.0579337	0.790739
1	7961660	0.524595	0.0889179
1	7961718	0.524595	0.0889179
1	7992073	0.187432	0.235955
1	7992098	0.196672	0.227851
1	7992112	0.196783	0.22599
1	7992121	0.196468	0.2257
1	7999913	0.153874	0.0214397
1	8000015	0.153874	0.0214397
1	8023461	0.0959402	0.0283107
1	8023530	0.0959402	0.0283107
1	8026067	0.262472	0.260498
1	8074743	0.183921	0.131865
1	8074790	0.907325	0.843389
1	8074791	0.907331	0.843386
1	8074823	0.907331	0.843386
1	8074848	0.907331	0.843386
1	8074873	0.907331	0.843386
1	8074915	0.907331	0.843386
1	8074956	0.907331	0.843386
1	8074960	0.907331	0.843386
1	8074961	0.907331	0.843386
1	8074965	0.907331	0.843386
1	8074976	0.907331	0.843386
1	8074979	0.907331	0.843386
1	8074985	0.907331	0.843386
1	8077254	0.183921	0.131865
1	8098928	0.352569	0.0876762
1	8167919	0.409582	0.0973216
1	8207268	0.0372616	0.0492476
1	8229569	0.11633	0.00958509
1	8296335	0.131648	0.0617393
1	8296341	0.122845	0.0818736
1	8296347	0.122843	0.0818953
1	8296362	0.122829	0.0817323
1	8296363	0.130581	0.0709277
1	8296378	0.112512	0.0830489
1	8296394	0.0082136	0.0765101
1	8296419	0.121267	0.102533
1	8296451	0.122846	0.0818966
1	8296456	0.122842	0.081895
1	8301947	0.462439	0.227224
1	8303999	0.20215	0.101549
1	8371694	0.0749739	0.00693361
1	8382333	0.56646	0.110449
1	8418179	0.244326	0.132487
1	8418709	0.137974	0.020937
1	8418803	0.153779	0.0331775
1	8418857	0.0186979	0.0110511
1	8425075	0.147137	0.104426
1	8427976	0.164615	0.122765
1	8428050	0.0728462	0.0385754
1	8428169	1.0753	0.193732
1	8431264	0.183921	0.131865
1	8435670	0.292469	0.0216207
1	8435671	0.292469	0.0216207
1	8452462	0.957835	0.249892
1	8452471	0.962473	0.227592
1	8452737	0.410233	0.0631267
1	8461834	0.297719	0.0377641
1	8626826	0.266111	0.146761
1	8626861	0.16337	0.112769
1	8626882	0.163354	0.112726
1	8626925	0.129497	0.0447566
1	8659733	1.44129	0.152494
1	9048880	0.343949	0.0406568
1	9262582	0.231582	2.64639
1	9262583	0.144581	1.76114
1	9262585	0.438235	1.28587
1	9262644	0.933861	0.22739
1	9313845	0.758457	0.153301
1	9316276	0.0859313	0.0470153
1	9335311	0.47523	0.0208575
1	9335367	0.475191	0.0208468
1	9335386	0.475206	0.0208507
1	9394539	0.773319	0.196825
1	9413875	0.0311701	0.0411918
1	9413891	0.275078	0.0349215
1	9413907	0.275322	0.0349205
1	9415736	0.530386	0.180052
1	9415768	0.530386	0.180052
1	9564249	0.0267963	0.329651
1	9564307	0.0115405	0.308593
1	9576417	2.60997	0.609284
1	9582295	0.159937	0.0402332
1	9582332	0.15993	0.040228
1	9582337	0.159931	0.0402292
1	9582339	0.159931	0.0402293
1	9616009	0.0314969	0.0371154
1	9616329	0.263016	0.14615
1	9616407	0.387591	0.375488
1	9616625	0.214515	0.852589
1	9662828	0.0339934	0.09324
1	9680382	0.272857	0.41163
1	9680400	0.272857	0.41163
1	9680442	0.272857	0.41163
1	9680470	0.272857	0.41163
1	9688348	0.0922907	0.0458671
1	9692875	0.242142	0.105032
1	9692891	0.242139	0.105032
1	9692895	0.242141	0.105032
1	9704754	0.250183	0.0295689
1	9704802	0.250169	0.029557
1	9704814	0.250174	0.0295609
1	9714374	0.38062	0.14835
1	9714405	0.38062	0.14835
1	9715547	0.273047	0.0727553
1	9717933	0.202922	0.153602
1	9740852	0.183921	0.131865
1	9740886	0.183921	0.131865
1	9740947	0.183921	0.131865
1	9740956	0.183921	0.131865
1	9742216	0.283798	0.646924
1	9742222	0.234895	0.392926
1	9742270	0.282777	0.646309
1	9742278	0.192659	0.375942
1	9742306	0.399651	0.653572
1	9742316	0.381481	0.608293
1	9780491	0.266106	0.0606346
1	9785271	0.442255	0.125535
1	9790638	0.394924	0.135293
1	9790683	0.394924	0.135293
1	9790689	0.394924	0.135293
1	9799922	0.160832	0.148822
1	9800039	0.160832	0.148822
1	9873585	0.270164	0.190055
1	9951143	0.187772	0.11764
1	9951195	0.181805	0.11736
1	9951354	0.0762683	0.278775
1	9951372	0.0781336	0.284976
1	9999844	0.18907	0.0779748
1	9999945	0.18907	0.0779748
1	10031045	0.0343357	0.045656
1	10031058	0.0145952	0.0796268
1	10055919	0.26354	0.0542399
1	10055968	0.26354	0.0542399
1	10080725	0.083061	0.579588
1	10133817	0.164537	0.0354125
1	10150101	0.407568	0.09275
1	10190138	0.263453	0.13984
1	10195740	0.608242	0.180378
1	10205375	0.876728	0.174256
1	10208968	0.315316	0.0698692
1	10218710	0.0678432	0.0486413
1	10226059	0.585506	0.0492893
1	10286011	0.0338024	0.0294813
1	10331653	0.225297	0.411796
1	10374913	0.42894	0.049855
1	10374914	0.42894	0.049855
1	10382794	0.0665206	0.228897
1	10511881	0.733972	0.364878
1	10512424	0.184588	0.0506977
1	10512425	0.184589	0.0506978
1	10630528	0.0524681	0.0205592
1	10671545	0.0220948	0.0104332
1	10671595	0.0220851	0.0104382
1	10671596	0.0220855	0.010438
1	10730676	0.868165	0.100183
1	10746838	0.955074	0.207726
1	10746845	0.955074	0.207726
1	10756637	0.560606	0.335308
1	10756945	0.244886	0.0548375
1	10756987	0.244883	0.0548542
1	10760450	0.304475	0.560971
1	10760470	0.34181	0.138157
1	10788312	0.244326	0.132487
1	10788350	0.244326	0.132487
1	10789015	0.152215	0.0149374
1	10789026	0.953862	0.0144271
1	10790211	0.344973	0.625648
1	10796603	0.293649	0.159032
1	10796625	0.293649	0.159032
1	10798143	0.185101	0.040629
1	10798144	0.185133	0.0408676
1	10798156	0.185134	0.0408706
1	10815797	0.296257	0.0587103
1	10825587	0.726648	0.172591
1	10825605	0.726642	0.172587
1	10825625	0.726646	0.17259
1	10825629	0.726647	0.172591
1	10887486	0.27287	0.137006
1	10887487	0.27287	0.137006
1	10887545	0.27287	0.137006
1	10887585	0.27287	0.137006
1	10887599	0.27287	0.137006
1	10922524	0.178193	0.100565
1	10932773	0.481058	0.299457
1	10932786	0.481063	0.29946
1	10932819	0.481069	0.299463
1	10932871	0.48106	0.299458
1	10932874	0.481059	0.299457
1	10987332	2.39029	0.698892
1	10989730	0.395652	0.670496
1	10989749	0.313979	0.684887
1	10989786	0.31382	0.684879
1	10989793	0.31382	0.684879
1	10989804	0.31382	0.684879
1	10989805	0.31382	0.684879
1	10989824	0.31382	0.684879
1	11086522	0.0524336	0.0199608
1	11141068	0.685565	0.0572431
1	11155177	0.0969497	0.174301
1	11228930	0.493249	0.22324
1	11228951	0.138414	0.194287
1	11229015	0.137771	0.194085
1	11230556	0.218623	0.147131
1	11230587	0.218623	0.147131
1	11230596	0.218623	0.147131
1	11230598	0.218623	0.147131
1	11230625	0.218622	0.147131
1	11230628	0.218609	0.14713
1	11230644	0.193077	0.13519
1	11230647	0.193085	0.135189
1	11230670	0.193085	0.135189
1	11418382	0.0370582	0.306296
1	11439424	0.345215	0.0336605
1	11523849	0.4281	0.0175021
1	11598142	0.165261	0.219381
1	11686798	0.244172	0.336529
1	11686810	0.244172	0.33651
1	11686882	0.152664	0.308488
1	11686885	0.156167	0.307423
1	11733116	0.0966196	0.0542506
1	11866631	0.192945	0.0232135
1	11904000	0.423831	0.398462
1	11904024	0.410507	0.384446
1	11919660	0.193921	0.445598
1	11989405	0.589007	0.133546
1	12087289	1.19741	1.37195
1	12115028	0.170512	0.198173
1	12223167	0.53568	0.13405
1	12282589	1.22592	0.0538912
1	12335665	0.378535	0.216744
1	12344403	0.0503583	0.0223734
1	12729749	0.186665	0.138139
1	12736052	0.221412	0.196057
1	12929295	0.391859	0.0917295
1	13046067	0.319404	1.28167
1	13046070	0.338491	1.2251
1	13106761	0.128876	0.0220319
1	13233746	0.135932	0.502707
1	13240549	0.722662	0.18241
1	13268883	1.01613	0.287482
1	13385792	0.0772341	0.0271985
1	13474154	0.421146	0.279257
1	13562988	0.263935	0.110663
1	13598553	0.0671319	0.0479204
1	13617431	0.0127865	0.0963987
1	13627768	0.0218724	0.352134
1	13627778	0.0466861	0.206825
1	13627790	0.019719	0.351251
1	13627793	0.0142149	1.09873
1	13627795	0.0383378	0.445548
1	13627805	0.0201659	0.361373
1	13627813	0.0140126	0.353996
1	13627830	0.246601	0.324646
1	13627837	0.0328352	2.30763
1	13627838	0.0837085	1.23536
1	13627843	0.0446657	0.0413811
1	13627846	0.110587	0.127792
1	13627848	0.123716	0.0751073
1	13627855	0.0512715	0.303348
1	13627862	0.0603589	0.361382
1	13627872	0.0300941	0.467328
1	13634785	0.581073	0.619586
1	13637146	0.64784	0.190341
1	13716663	0.184332	0.160469
1	13726252	0.110125	0.053767
1	13726373	0.111989	0.0364991
1	13738260	0.29924	0.119484
1	13803041	0.0496102	0.228118
1	13803692	1.18891	1.3351
1	13864983	1.59992	0.115451
1	13956186	0.375867	0.000820999
1	13967888	0.0513954	0.335084
1	14066781	0.122374	0.168644
1	14144486	0.0121758	0.0584999
1	14166478	0.462226	0.0366257
1	14180984	0.509609	0.0958327
1	14265464	0.108277	0.116865
1	14316766	0.190249	0.274013
1	14316775	0.190312	0.2742
1	14316796	0.132429	0.118696
1	14316802	0.119627	0.0850937
1	14316807	0.116939	0.264311
1	14316843	0.136293	0.121614
1	14316864	0.308877	0.206332
1	14316865	0.133313	0.20243
1	14316905	0.0779232	0.360671
1	14362056	0.183537	0.317928
1	14373741	0.123685	0.0429019
1	14453163	0.0302813	0.165523
1	14453198	0.427449	0.0836215
1	14453206	0.427496	0.08362
1	14453217	0.427539	0.0836172
1	14453273	0.688023	0.124786
1	14453281	0.681294	0.124301
1	14455434	0.204176	0.0738235
1	14491728	0.169676	0.0423665
1	14551034	0.0851171	0.0286554
1	14879416	0.0381713	0.12727
1	14908502	0.200528	0.133738
1	14911312	0.007747	0.00359691
1	15029140	0.0976274	0.138586
1	15044437	0.183921	0.131865
1	15164483	0.155826	0.0291724
1	15179345	0.816949	0.486199
1	15184046	0.12999	0.0195266
1	15184057	0.12999	0.0195266
1	15240281	0.214196	0.197731
1	15240293	0.214196	0.197731
1	15240294	0.214196	0.197731
1	15240323	0.214196	0.197731
1	15240326	0.214196	0.197731
1	15240349	0.214196	0.197731
1	15326353	0.0874265	0.0704654
1	15430526	0.380802	0.170944
1	15430554	0.542858	0.14897
1	15431568	0.293649	0.159032
1	15468972	0.572908	0.173768
1	15496632	0.0821292	0.114848
1	15503386	0.311721	0.548798
1	15503404	0.311721	0.548798
1	15503417	0.311721	0.548798
1	15503439	0.311721	0.548798
1	15503453	0.311721	0.548798
1	15503464	0.311721	0.548798
1	15678842	0.126915	0.212717
1	15678861	0.0923151	0.20335
1	15678909	0.111897	0.233778
1	15712189	0.107853	0.000108977
1	15741170	0.327769	0.169304
1	15790992	0.244072	0.0517921
1	15791052	0.244072	0.0517921
1	15905884	0.265804	0.221261
1	15975358	0.172471	0.0425223
1	15975359	0.230784	0.0184107
1	16035912	0.0979167	0.766257
1	16036009	0.241056	0.121163
1	16071318	0.403278	0.0863928
1	16360579	0.0508575	0.0467771
1	16360582	0.782144	0.168574
1	16420853	0.340412	0.0004845
1	16420872	0.340412	0.0004845
1	16420898	0.340412	0.0004845
1	16420901	0.340412	0.0004845
1	16420905	0.340412	0.0004845
1	16420907	0.340412	0.0004845
1	16420912	0.340412	0.0004845
1	16420928	0.340412	0.000484501
1	16420929	0.34041	0.000484569
1	16420948	0.266633	0.00409639
1	16420969	0.26657	0.00410194
1	16420974	0.26657	0.00410194
1	16446226	0.793209	0.140177
1	16474410	0.209464	0.35558
1	16516647	0.7497	0.889254
1	16523901	0.157298	0.0717936
1	16547720	0.16828	0.069504
1	16547723	0.171614	0.0680776
1	16745599	0.273704	0.0632416
1	16770352	0.246241	0.0639182
1	16770362	0.246241	0.0639182
1	16884213	0.298785	0.179395
1	16894105	0.130439	0.479884
1	16894123	0.187153	0.401747
1	16894176	0.140052	0.384227
1	16894177	0.186837	0.401421
1	16894188	0.227043	0.464283
1	16894213	0.227127	0.464395
1	16900042	0.112901	0.0333282
1	16900046	0.112901	0.0333282
1	16910039	0.556634	0.0242921
1	16910075	0.144137	0.544822
1	16910106	0.572073	0.474374
1	16910114	0.572253	0.474375
1	16910136	0.572277	0.474383
1	16972181	0.659705	1.25193
1	17031353	0.118521	0.0129386
1	17093386	0.134274	0.358242
1	17093431	0.319423	0.360052
1	17098232	0.290059	0.422552
1	17277705	0.28242	0.12889
1	17297058	0.392623	0.0165135
1	17368643	0.191595	0.758758
1	17381231	0.730393	0.217376
1	17513092	0.110715	0.0315858
1	17550722	0.293067	0.107072
1	17550827	0.293067	0.107072
1	17567161	0.100506	0.295636
1	17745648	0.202472	0.459088
1	17745832	0.158183	0.0133601
1	17775154	0.130488	0.0209016
1	17783589	0.067089	0.524807
1	18064538	0.25204	0.19718
1	18066180	1.46742	0.105514
1	18262782	0.30027	0.124807
1	18367356	0.0847553	0.345114
1	18381935	0.106559	0.617325
1	18461794	0.183258	0.593108
1	18473856	0.0543094	0.133928
1	18484622	0.0874435	0.496216
1	18484715	0.503583	0.147583
1	18789331	0.312947	0.155577
1	18789355	0.312947	0.155577
1	18818492	0.0411358	0.00972784
1	18818493	0.0411358	0.00972785
1	18818507	0.0411363	0.00972811
1	18818534	0.0411369	0.00972839
1	18818573	0.041136	0.00972794
1	18818577	0.0411359	0.00972787
1	18818586	0.0411358	0.00972784
1	18873638	0.183921	0.131865
1	18890391	0.176111	0.023632
1	18890464	0.176111	0.023632
1	18964460	0.259793	0.0177025
1	18964475	0.259768	0.0140453
1	18964499	0.319782	0.0643252
1	18974838	0.302492	0.188753
1	18974853	0.302491	0.188752
1	18974858	0.30249	0.188751
1	18974883	0.302494	0.188754
1	19025492	0.327077	0.094639
1	19025503	0.327075	0.0946385
1	19025512	0.327025	0.094621
1	19025534	0.113541	0.06327
1	19099452	0.183921	0.131865
1	19170479	0.00321422	0.0185816
1	19170513	0.00321422	0.0185816
1	19177060	0.298536	0.0526869
1	19177077	0.298523	0.0526837
1	19177105	0.29854	0.052688
1	19179131	0.211987	0.0273218
1	19179183	0.211987	0.0273218
1	19199529	0.530392	0.662269
1	19222399	0.477843	0.0917836
1	19250587	0.244306	0.132477
1	19250906	0.255356	0.173682
1	19251029	0.103996	0.29024
1	19270758	0.185001	0.779265
1	19270894	0.0664648	0.140521
1	19270895	0.0664647	0.140521
1	19274436	1.17325	0.271913
1	19300940	0.138532	0.0571005
1	19345221	0.105183	0.0629561
1	19422264	0.732267	0.233667
1	19422357	0.732267	0.233667
1	19462660	0.705087	0.00129372
1	19462661	0.705087	0.00129372
1	19576688	0.0658565	0.0510509
1	19597136	0.22012	0.082525
1	19597649	0.00923009	0.0754909
1	19597668	0.0572228	0.109204
1	19597669	0.193556	0.136193
1	19597683	0.0525996	0.114512
1	19597692	0.0861034	0.118319
1	19597693	0.0487782	0.119335
1	19597698	0.0470431	0.122099
1	19597711	0.133407	0.127257
1	19597730	0.0311236	0.122583
1	19597738	0.0341427	0.150698
1	19597784	0.619334	0.286189
1	19652343	0.363091	0.174336
1	19737973	0.183921	0.131865
1	19748553	0.173074	0.433238
1	19748595	0.00300836	0.328827
1	19748597	0.145721	0.570229
1	19748612	0.0553459	0.103264
1	19748751	0.396887	0.152041
1	19748768	0.398588	0.151682
1	19748778	0.399221	0.151547
1	19748780	0.183921	0.131865
1	19748792	0.183921	0.131865
1	19748848	0.183921	0.131865
1	19750399	0.123084	0.0260368
1	19750410	0.123081	0.0260361
1	19750419	0.123078	0.0260353
1	19750452	0.124114	0.0262126
1	19750474	0.0147452	0.0144501
1	19798131	0.0383218	0.0968244
1	19798179	0.0440521	0.0999659
1	19798276	0.362542	0.112464
1	19798302	0.356367	0.104635
1	19798346	0.335676	0.110631
1	19798349	0.335151	0.11058
1	19798350	0.334991	0.11056
1	19801848	0.296518	0.013954
1	19801853	0.307875	0.0110035
1	19830712	0.912894	0.38437
1	19842683	0.312695	0.0331277
1	19842699	0.332519	1.34461
1	19851704	0.0994317	0.063081
1	19872497	0.0900164	0.0289387
1	19893714	0.00943561	0.0603441
1	19893748	0.00943561	0.0603441
1	19893766	0.00943561	0.0603441
1	19896024	0.133224	0.0608805
1	19919229	0.183921	0.131865
1	19919248	0.183921	0.131865
1	19928040	0.0217773	0.0174174
1	19928074	0.0217773	0.0174174
1	19932071	0.278849	0.0328371
1	19934557	1.20208	0.151774
1	19934564	1.20199	0.15155
1	19934578	3.19981	0.461887
1	19934596	0.60493	0.280924
1	19943400	0.0866061	0.562949
1	19959491	0.3878	0.0956248
1	19988772	0.128898	0.138776
1	20007021	0.111898	0.0110041
1	20007023	0.111907	0.0110069
1	20007024	0.116509	0.0124499
1	20007053	0.189576	0.0380431
1	20030171	0.638334	0.174077
1	20031843	0.00963716	0.075959
1	20033183	0.07623	0.465091
1	20033191	0.07623	0.465091
1	20057960	0.255493	0.137234
1	20057974	0.277108	0.13423
1	20058014	0.277151	0.134221
1	20097022	0.218707	0.145095
1	20107358	0.218707	0.145095
1	20107377	0.218707	0.145095
1	20123836	0.138054	0.0102687
1	20123865	0.138052	0.010269
1	20123925	0.083835	0.0346327
1	20124271	0.111421	0.130859
1	20124312	0.111438	0.130917
1	20124331	0.111453	0.130937
1	20143821	0.497285	0.0697152
1	20143866	0.497277	0.0697135
1	20143868	0.497277	0.0697135
1	20143921	0.497276	0.0697131
1	20143928	0.497278	0.0697137
1	20211380	1.36149	0.80636
1	20211414	1.36149	0.80636
1	20211802	1.36149	0.80636
1	20219071	0.460271	1.31781
1	20219093	0.460269	1.31781
1	20219099	0.46027	1.31781
1	20232382	0.381679	0.14239
1	20232456	0.381679	0.14239
1	20232462	0.381679	0.14239
1	20242430	0.532774	0.069323
1	20242455	0.532774	0.069323
1	20242476	0.532774	0.069323
1	20242501	0.532774	0.069323
1	20255069	0.180043	0.70684
1	20255103	0.180043	0.70684
1	20365149	0.364702	0.178914
1	20365164	0.364702	0.178914
1	20367015	0.458958	0.121821
1	20367078	0.458941	0.121806
1	20367081	0.458942	0.121807
1	20367085	0.45894	0.121805
1	20367126	0.458948	0.121812
1	20368972	0.257004	0.118534
1	20412351	0.141628	0.0310562
1	20485435	0.155802	0.70214
1	20594134	0.3267	0.0482615
1	20620539	0.695373	0.00846982
1	20620561	0.666152	0.0126867
1	20620583	0.593958	0.00771326
1	20700290	0.455239	0.634528
1	20700291	0.479693	0.636711
1	20700312	0.510195	0.657455
1	20700315	0.510238	0.655412
1	20700319	0.510306	0.652194
1	20700338	0.495352	0.625413
1	20700353	0.51092	0.624855
1	20700398	0.496456	0.537895
1	20700403	0.0765697	0.638165
1	20724442	0.21566	0.345008
1	20726426	0.259545	0.0334343
1	20730392	0.0641029	0.225908
1	20879941	0.56365	0.180728
1	20934988	0.453946	0.13002
1	20944236	0.643434	0.176646
1	20948096	0.0160342	0.561759
1	20948110	0.0160325	0.561758
1	20948135	0.0160021	0.561795
1	20948190	0.074283	0.591237
1	20948191	0.0747279	0.590273
1	20994307	0.6438	0.406868
1	20994370	0.643949	0.406857
1	20994385	0.644056	0.406895
1	20994388	0.64408	0.406902
1	20994822	0.214767	0.103977
1	20994845	0.366644	0.132738
1	21005228	0.0167518	0.276352
1	21005293	0.023356	0.2793
1	21005343	0.0896141	0.0662455
1	21026100	0.723322	0.0762865
1	21026182	0.723322	0.0762865
1	21026200	0.723322	0.0762865
1	21031338	1.34751	1.69112
1	21043191	1.9679	0.71961
1	21043194	1.54051	0.613123
1	21043247	1.48211	0.498692
1	21043250	1.48997	0.456062
1	21043265	1.53431	0.610615
1	21062470	0.083018	0.436666
1	21065515	0.0617857	0.520981
1	21065583	0.726655	0.646381
1	21066534	1.17232	0.154707
1	21066619	1.20441	0.172836
1	21172881	0.594888	0.0655927
1	21174407	1.05114	0.136115
1	21174430	1.05132	0.13614
1	21174471	1.37064	0.186118
1	21180917	0.67891	0.672006
1	21180945	0.67891	0.672006
1	21234651	0.592166	0.0677485
1	21262365	0.750375	0.050325
1	21284947	0.111429	0.0244681
1	21284948	0.0892151	0.0120174
1	21284954	0.113927	0.0260014
1	21284961	0.113893	0.0260037
1	21284971	0.0620145	0.00780859
1	21285024	0.113816	0.0259634
1	21285055	0.0750431	0.00616805
1	21297338	0.159141	0.0177595
1	21309746	0.0878422	0.0104047
1	21316932	0.383177	0.166597
1	21316962	0.533712	0.027916
1	21358469	0.542734	0.214542
1	21376258	0.283687	0.466569
1	21377090	0.34059	0.0712132
1	21377144	0.34059	0.0712132
1	21377170	0.34059	0.0712132
1	21515745	0.449046	0.0721737
1	21515874	0.100324	0.0540739
1	21530416	0.0175509	0.126792
1	21530453	0.0175516	0.126804
1	21530475	0.0175588	0.127063
1	21530479	0.103707	0.221177
1	21530493	0.0689895	0.132654
1	21530503	0.0176355	0.126784
1	21538208	0.777384	0.114407
1	21538280	0.777349	0.114407
1	21538281	0.777349	0.114407
1	21538286	0.777349	0.114407
1	21563242	0.604131	0.294886
1	21563330	0.46382	0.0477354
1	21638722	0.720228	0.358734
1	21638745	0.628994	0.613433
1	21644297	0.096132	0.0944424
1	21644371	0.0966374	0.1103
1	21650576	0.399077	0.103333
1	21683928	0.281828	0.472685
1	21683963	0.348279	0.24541
1	21683969	0.380738	0.161332
1	21684161	0.541477	0.874055
1	21688782	0.0701275	0.204123
1	21695660	0.123409	0.0371388
1	21695800	0.033865	0.00413888
1	21695828	0.0209656	0.030207
1	21699281	0.108504	0.0689556
1	21758319	0.351677	0.0883487
1	21758395	0.351677	0.0883487
1	21760097	0.0142861	0.252341
1	21760135	0.0134791	0.229041
1	21760185	0.0134774	0.229003
1	21760189	0.0134774	0.229003
1	21775849	0.770943	0.163099
1	21848025	0.0976545	0.305964
1	21848044	0.0976879	0.305951
1	21848070	0.144801	0.267374
1	21871363	0.167144	0.0341539
1	21929341	0.036212	0.129912
1	22183791	0.236544	0.124159
1	22184022	0.0368536	0.0691064
1	22184029	0.143997	0.248803
1	22186253	0.506792	0.0369261
1	22191915	0.0710977	0.0559497
1	22204348	0.170278	0.151692
1	22204390	0.158283	0.190751
1	22204391	0.158284	0.190752
1	22204405	0.158284	0.190752
1	22204406	0.158283	0.19075
1	22204437	0.169623	0.152905
1	22204442	0.158288	0.190676
1	22204452	0.158284	0.190751
1	22336681	0.543332	0.103866
1	22336688	0.543332	0.103866
1	22336738	0.543332	0.103866
1	22339489	0.396982	0.229349
1	22339548	0.424187	0.133904
1	22341178	0.423091	0.133327
1	22349908	0.690128	1.13421
1	22351609	0.424372	0.0207813
1	22351616	0.377022	0.0276095
1	22351638	0.309415	0.015013
1	22351701	0.309356	0.014985
1	22351758	0.642346	0.0261694
1	22351799	0.713255	0.0237131
1	22351832	0.658962	0.0238948
1	22351884	0.398043	0.234322
1	22352445	0.0882301	0.0112468
1	22352516	0.0637812	0.040647
1	22352558	0.0825046	0.0455215
1	22352569	0.0109647	0.0235766
1	22352618	0.304557	0.238889
1	22353722	0.485384	0.054321
1	22353760	0.485377	0.0543226
1	22353784	0.48538	0.0543218
1	22353788	0.485381	0.0543217
1	22356359	0.972296	0.0175107
1	22356405	0.972813	0.0175313
1	22356492	0.292609	0.271024
1	22356521	0.292264	0.271312
1	22363555	0.715572	0.0955178
1	22363559	0.850985	0.133932
1	22363570	0.928416	0.136981
1	22363610	0.933941	0.137279
1	22364061	0.308916	0.274885
1	22364141	0.308922	0.274908
1	22364146	0.308923	0.274908
1	22366733	0.144115	0.00584819
1	22390397	0.328562	0.0285397
1	22390438	0.355809	0.0269986
1	22390453	0.355815	0.0269983
1	22399499	0.430172	1.10761
1	22404605	0.467782	0.0754936
1	22404614	0.467782	0.0754936
1	22442536	0.404786	0.158707
1	22451406	0.363493	0.127075
1	22453205	0.752124	0.244519
1	22455960	0.148336	0.111461
1	22456001	0.148336	0.111461
1	22468730	0.881926	0.104237
1	22491149	0.0186802	0.259366
1	22523134	0.20536	0.0476398
1	22523152	0.232406	0.124826
1	22535687	0.712379	1.00749
1	22535704	0.712447	1.00767
1	22535762	1.02545	2.10434
1	22576357	1.37245	0.623891
1	22576373	1.37245	0.62389
1	22576380	1.36939	0.623222
1	22576381	0.950557	0.51695
1	22576443	1.37217	0.623843
1	22577103	0.0431122	0.00167472
1	22577187	0.05804	0.0339946
1	22579507	0.254986	0.153847
1	22586926	0.937942	0.296094
1	22588099	0.0281426	0.395814
1	22592329	0.0701783	0.0484668
1	22595063	0.0316558	0.380933
1	22601848	0.328127	0.390619
1	22601912	0.349377	0.379962
1	22620068	0.125952	0.591879
1	22645894	0.171061	0.281671
1	22645921	0.160202	0.280549
1	22671654	0.315192	0.229038
1	22675989	0.315192	0.229038
1	22682160	0.0759456	0.14541
1	22682207	0.0515059	0.128497
1	22682236	0.0514914	0.128502
1	22682259	0.0514894	0.128506
1	22686467	0.439429	0.00516043
1	22696222	0.0362876	0.299314
1	22696295	0.0459937	0.326458
1	22704729	0.079851	0.398206
1	22734932	0.488025	0.118033
1	22734954	0.0607906	0.0540468
1	22735018	0.0617906	0.0532418
1	22767935	0.271508	0.0511457
1	22775504	0.143507	0.570966
1	22776657	0.289436	0.323378
1	22790972	0.00531356	0.254993
1	22798954	0.109651	0.0904779
1	22801074	0.106766	0.0939233
1	22801139	0.102945	0.117573
1	22823817	0.0117179	0.255982
1	22840739	0.191783	0.109007
1	22849706	0.507239	0.00635304
1	22849713	0.666078	0.0115223
1	22849727	0.666375	0.0115404
1	22876103	0.262803	0.4636
1	22876223	0.0245998	0.135704
1	22876917	0.339054	0.825945
1	22898878	0.300566	1.08354
1	22898925	0.30076	1.08537
1	22898945	0.366388	2.26202
1	22900872	0.139805	0.0140556
1	22900892	0.138131	0.014105
1	22900904	0.13813	0.014104
1	22909703	0.080248	0.065285
1	22914109	0.530563	0.512616
1	22914132	0.392608	0.597192
1	22914194	0.537995	0.521853
1	22963332	0.491394	0.0704792
1	22987736	0.408944	0.144006
1	22987755	0.347701	0.212153
1	22987762	0.346633	0.212017
1	22987776	0.344	0.211612
1	22987836	0.0894023	0.595884
1	22987983	0.0555913	1.044
1	23048984	0.8978	0.455068
1	23048989	0.951268	0.461599
1	23049071	0.950416	0.461528
1	23049073	0.898918	0.455272
1	23081327	0.948516	0.427761
1	23107532	0.0677466	0.882385
1	23123679	0.174963	0.343501
1	23123707	0.174695	0.343614
1	23123734	0.154964	0.0313835
1	23123816	0.0359107	0.261371
1	23123859	0.0686319	0.252667
1	23123884	0.0684003	0.252156
1	23133483	0.0212288	0.210265
1	23142263	0.0039458	0.589266
1	23148536	0.211702	0.68426
1	23199328	0.159274	0.136057
1	23216365	0.0595778	0.059576
1	23245590	0.167073	0.0631289
1	23245750	0.0967694	0.0578867
1	23246520	0.116001	0.268496
1	23252662	0.680427	0.175648
1	23252675	1.39179	0.365802
1	23252710	0.528697	0.311059
1	23252723	0.713187	0.301967
1	23252741	0.713409	0.30196
1	23284513	0.0966564	0.25158
1	23376522	0.0284387	0.128469
1	23403537	0.424898	0.153121
1	23422006	0.00490358	0.309998
1	23470228	0.0150115	0.164784
1	23470263	0.0871164	0.129448
1	23528592	0.122732	0.348341
1	23529982	0.245962	0.0998882
1	23546830	0.239099	0.467801
1	23567112	0.182308	0.353209
1	23567119	0.182225	0.353249
1	23567130	0.112348	0.404913
1	23567156	0.113496	0.439801
1	23567164	0.645693	0.0281864
1	23577182	0.103212	0.321249
1	23594656	0.248216	0.819044
1	23608130	0.260467	0.468545
1	23609611	0.853614	0.190621
1	23609644	0.853614	0.190621
1	23615663	0.087007	0.443128
1	23615717	0.249335	0.299325
1	23620675	0.114664	0.947338
1	23620717	0.148984	0.579424
1	23650035	0.589051	0.761867
1	23650037	0.592721	0.759663
1	23650078	0.592419	0.759503
1	23651299	0.0959761	1.16617
1	23651326	0.0959761	1.16617
1	23800353	0.704701	0.204618
1	23887024	0.264343	0.985049
1	24016612	1.05041	0.303991
1	24016728	1.17621	0.431435
1	24030732	0.134625	0.373664
1	24030752	0.106817	1.49764
1	24030757	1.07146	2.41569
1	24030797	1.08795	2.40752
1	24030833	1.08791	2.40759
1	24037797	0.718519	0.244807
1	24037803	0.717491	0.243918
1	24037819	0.352535	0.211103
1	24038197	0.0149353	0.271628
1	24038201	0.0149381	0.271627
1	24038233	0.0149536	0.271622
1	24038241	0.0149561	0.271622
1	24153757	0.0832806	0.0182027
1	24153760	0.042281	0.267822
1	24153764	0.0404977	0.288156
1	24250178	0.125112	0.767117
1	24251516	0.291747	0.00298111
1	24286880	0.504949	0.0875535
1	24325171	0.0117196	0.12184
1	24357474	0.428991	0.279732
1	24377420	0.61324	0.937067
1	24471425	0.437977	0.0208634
1	24471438	0.433483	0.0345869
1	24471484	0.438005	0.0208391
1	24476224	0.261929	0.297868
1	24479363	0.58779	0.829748
1	24499156	8.35039e-05	0.51382
1	24550285	0.765684	0.405264
1	24550349	0.832126	0.723238
1	24550350	0.8362	0.717802
1	24551387	0.6684	0.419451
1	24615948	0.367123	0.0585253
1	24653381	0.439641	0.259308
1	24665814	0.485236	0.586903
1	24733608	0.596105	0.360466
1	24750888	0.688103	0.200875
1	24755357	0.460325	0.220715
1	24755425	0.460325	0.220715
1	24757493	0.132787	0.0904576
1	24763352	0.409221	0.438364
1	24763378	0.385412	0.612969
1	25034891	0.523061	0.987381
1	25034927	0.457776	1.31813
1	25035345	0.170833	0.325633
1	25035347	0.160867	0.484007
1	25035361	0.183733	0.0737853
1	25048926	0.00408278	0.813209
1	25048967	0.00408278	0.813209
1	25048992	0.00408278	0.813209
1	25056191	0.0760543	0.338251
1	25056213	0.107064	0.258998
1	25056903	1.08355	1.24288
1	25056926	0.653777	1.0112
1	25056949	0.788288	0.824616
1	25056967	0.750738	1.01379
1	25056999	1.11406	1.27497
1	25058679	0.237387	0.124663
1	25064504	1.14111	0.777755
1	25111400	0.403008	0.176715
1	25128227	0.641059	0.0408262
1	25160839	0.092668	0.0227533
1	25179178	0.659365	0.530083
1	25211467	0.098081	0.00562634
1	25211540	0.0496984	0.904985
1	25216241	0.458281	0.090806
1	25216249	0.45028	0.0884085
1	25232151	0.205339	0.205192
1	25285475	0.143454	0.355107
1	25285501	0.143665	0.355106
1	25285509	0.206144	0.358626
1	25285580	0.143611	0.361034
1	25321939	0.164606	0.00144532
1	25321942	0.179044	0.000428112
1	25321995	0.14399	0.000742228
1	25322036	0.136658	0.000384212
1	25322054	0.136654	0.000384176
1	25388246	0.00297596	0.165851
1	25397694	0.25001	0.145778
1	25406930	1.26649	1.38732
1	25472445	0.12548	0.0458267
1	25478345	0.406975	0.738484
1	25493819	0.65632	0.208683
1	25496879	0.00386309	0.0810329
1	25613679	0.0427468	0.247639
1	25666824	0.264908	0.0938495
1	25716248	0.116172	0.117145
1	25726808	0.0548361	0.288686
1	25831410	0.0247779	0.405026
1	25848750	0.167406	0.195996
1	25848764	0.163432	0.151691
1	25888555	0.590423	0.058243
1	25898440	0.00446371	0.083983
1	25902248	0.087354	0.114651
1	25902249	0.170668	0.355163
1	25921180	0.158361	0.144418
1	25921186	0.156444	0.143606
1	25921195	0.15308	0.142157
1	25921315	0.227574	0.122608
1	25921428	0.109426	0.112365
1	25925043	0.00500029	0.0470867
1	25925073	0.00500029	0.0470866
1	25925075	0.00500029	0.0470806
1	25925093	0.0073427	0.0191118
1	25925096	0.00500774	0.0453196
1	25939909	0.47651	0.133069
1	25939988	0.196798	0.230643
1	25940076	1.43416	0.542202
1	25940096	0.965809	0.212489
1	25941937	0.0984364	0.0757517
1	25947579	0.51594	0.379467
1	25947618	0.384773	0.536595
1	25947625	0.384841	0.536696
1	25947657	0.44123	0.636217
1	25990202	0.0971121	0.00617023
1	26000193	0.122111	0.127388
1	26025227	0.442788	0.0212536
1	26088574	0.322422	0.279003
1	26093987	0.0628484	0.115116
1	26235364	0.177491	0.117066
1	26263088	0.0168361	0.143799
1	26269930	0.0135619	0.346095
1	26295683	0.00539832	0.0988101
1	26308044	0.212849	0.522722
1	26308084	0.708028	0.394472
1	26312855	0.552428	0.207198
1	26313002	0.413768	0.813151
1	26313080	0.310755	0.479096
1	26385505	1.57478	1.2303
1	26385535	1.57478	1.2303
1	26404063	0.22354	0.244138
1	26414523	0.0718001	0.529494
1	26414596	0.0619308	0.232358
1	26417808	0.227321	0.915223
1	26488762	0.0413501	0.0176355
1	26488776	0.0413501	0.0176355
1	26489572	0.12298	0.0105903
1	26489595	0.12298	0.0105903
1	26495605	0.0327083	0.292313
1	26498346	0.209248	0.0837849
1	26498357	0.232549	0.0945795
1	26540308	0.124551	0.11013
1	26577139	0.0286599	0.270957
1	26577142	0.557369	0.316143
1	26577144	0.214703	0.453055
1	26577174	1.18813	0.0189072
1	26577184	1.53867	0.0957924
1	26577198	0.545894	0.261542
1	26577204	0.620988	1.63215
1	26577208	0.584477	1.53148
1	26577213	0.565318	2.27099
1	26577217	0.827395	0.882097
1	26577229	0.14214	0.436753
1	26577237	0.187192	0.234963
1	26586935	0.803718	0.114829
1	26641557	0.133248	0.43583
1	26641614	0.133248	0.43583
1	26815048	0.107882	0.205925
1	26846980	0.335803	0.548221
1	26847072	0.0589002	0.239167
1	26847118	0.106873	0.204977
1	26917997	0.0692984	0.458535
1	26988817	0.569554	0.415922
1	27002504	0.0330442	0.106293
1	27002518	0.0330442	0.106293
1	27004965	0.0247769	0.71427
1	27049184	0.427488	0.481181
1	27177229	0.248548	0.135077
1	27177259	0.190392	0.0859431
1	27216312	0.00910962	0.104111
1	27216394	0.00914872	0.10419
1	27216417	0.000785707	0.466071
1	27260090	0.0484855	0.362271
1	27310276	0.358492	0.0504819
1	27314361	0.0392738	0.105097
1	27368158	0.610517	0.0142328
1	27382213	0.156857	0.299942
1	27421174	0.0479506	0.132039
1	27423402	0.303182	0.251225
1	27476875	0.596292	0.639932
1	27502004	0.0960562	0.0280594
1	27502021	0.0962285	0.0154495
1	27502034	0.0806689	0.0225052
1	27529574	0.527933	0.0486105
1	27560639	0.0252858	0.323969
1	27560665	0.0252858	0.323969
1	27577882	0.0812918	0.889106
1	27577930	0.0865976	0.90695
1	27578026	0.0457048	0.615701
1	27578057	0.0457396	0.615288
1	27578079	0.0457387	0.615287
1	27610199	0.0242269	1.38187
1	27610208	0.0242269	1.38187
1	27610230	0.0242269	1.38187
1	27610243	0.0242269	1.38187
1	27610244	0.0242269	1.38187
1	27610291	0.0242269	1.38187
1	27610292	0.0242267	1.38183
1	27610360	0.547213	0.554451
1	27610381	0.521636	0.527181
1	27684274	0.185723	0.629233
1	27684354	0.00437814	0.396813
1	27690800	0.0468252	0.113134
1	27759849	0.297856	0.686543
1	27824518	0.587024	0.0343203
1	28015453	0.313017	0.202303
1	28078680	0.0539657	0.394553
1	28081449	0.0180972	0.260403
1	28081525	0.0180972	0.260403
1	28093752	0.270733	0.258664
1	28115250	0.246622	0.297422
1	28135301	0.0978263	0.0373063
1	28138180	0.525274	0.307376
1	28175330	0.319586	0.351414
1	28175416	0.123018	0.497183
1	28175449	0.126685	0.491075
1	28175479	0.122605	0.494761
1	28175486	0.128713	0.487178
1	28175493	0.172472	0.487611
1	28226355	1.03706	0.918867
1	28226413	1.03706	0.918867
1	28267605	0.111493	0.456037
1	28313011	0.447137	0.25219
1	28379056	0.383118	0.483294
1	28450227	0.93749	0.4049
1	28476919	0.240948	0.0971317
1	28536631	0.169682	0.294617
1	28536632	0.116875	0.258638
1	28536637	0.174248	0.297764
1	28537003	0.107963	0.0597453
1	28537024	0.488833	0.20717
1	28537144	0.464756	0.090898
1	28537160	2.25356	0.223409
1	28537203	0.330355	0.401594
1	28537220	0.151412	1.22646
1	28628476	0.468179	0.255386
1	28706800	0.880313	0.199729
1	28706839	0.880344	0.199731
1	28706880	0.866536	0.19921
1	28708751	0.289757	0.0197559
1	28708848	0.272349	0.543436
1	28708867	0.747394	1.08166
1	28709410	0.328287	0.222152
1	28709540	0.328286	0.222152
1	28725627	0.458631	0.0753641
1	28730172	0.18986	0.00202081
1	28803749	0.031869	0.222116
1	28803854	0.25124	0.0306791
1	28868698	0.237096	0.125488
1	28909013	0.965572	0.60979
1	28909044	0.897498	0.582192
1	28909156	0.588409	0.326963
1	28909157	1.52349	0.321076
1	28910833	0.196646	0.0530266
1	28910891	0.26645	0.0700785
1	28910913	0.266473	0.0700846
1	28921778	0.715395	0.0643159
1	28942347	0.528748	0.183039
1	28973674	0.213495	0.0794033
1	28973675	0.213495	0.0794033
1	28977000	0.129765	0.285905
1	28983313	0.00179346	0.10077
1	29047524	0.147631	0.0969776
1	29111184	0.0853042	0.222988
1	29111186	0.0853042	0.222988
1	29129875	0.00938971	0.0367581
1	29131496	0.644794	0.505256
1	29133009	0.0370236	0.152697
1	29133019	0.0370568	0.152611
1	29133034	0.0748407	0.0339205
1	29133093	0.0747863	0.0340708
1	29133127	0.074739	0.0341598
1	29133211	0.21689	1.33549
1	29133216	0.470315	1.59404
1	29133218	0.985184	0.562444
1	29133262	0.546132	0.624609
1	29138116	0.704391	1.03026
1	29147996	0.0304945	0.00861325
1	29147999	0.0305922	0.00858675
1	29148167	0.0196292	0.0106773
1	29150428	0.456145	0.170017
1	29154486	0.0292459	0.0919567
1	29161750	0.128234	0.110318
1	29168545	1.43587	1.25023
1	29171548	0.0461899	0.0842948
1	29171602	0.0461899	0.0842948
1	29188950	0.0693936	0.0368439
1	29188961	0.0693951	0.036843
1	29189009	0.0693966	0.036842
1	29189035	0.0693965	0.0368421
1	29189073	0.0693918	0.0368452
1	29208086	0.894539	0.0784283
1	29249897	0.0943374	0.877715
1	29346164	0.565714	0.108598
1	29346177	0.298074	0.133663
1	29362192	0.659371	0.00854652
1	29365465	0.136762	0.402097
1	29387329	0.425238	0.0493177
1	29417291	0.301183	0.0733351
1	29425606	0.68708	0.484712
1	29445306	0.078877	0.184086
1	29552737	0.240782	0.0445182
1	29552770	0.240782	0.0445182
1	29566587	0.00896134	0.906112
1	29698007	1.05512	0.16492
1	29698015	0.641409	0.127374
1	29698020	0.901943	0.142562
1	29698024	1.05721	0.165056
1	29698041	1.05767	0.165162
1	29698050	0.960478	0.174873
1	29698060	1.24084	0.0252255
1	29788433	0.635519	0.0931459
1	29799359	0.203816	0.87083
1	29799432	0.424123	0.658673
1	29825765	0.163953	0.0099702
1	29833938	0.415322	0.940918
1	29836543	0.0473666	0.232638
1	29836600	0.047453	0.232878
1	29836627	0.165002	0.416456
1	29907555	0.167456	0.0278576
1	29932020	0.346368	0.764302
1	29932044	0.095715	0.813086
1	29932062	0.166843	0.358245
1	29932105	0.728367	0.169086
1	29932210	0.121968	0.0338719
1	29932211	0.0747597	0.318154
1	30025350	0.174172	0.619769
1	30239220	0.0062359	0.00378312
1	30239222	0.383769	0.405594
1	30239282	0.759837	0.0476728
1	30239330	0.742747	0.79172
1	30329369	0.0489677	0.377223
1	30488697	0.200352	0.833709
1	30509362	0.566134	0.460729
1	30509705	0.0588574	0.616948
1	30511159	0.0236266	0.120261
1	30543397	0.183894	0.0802942
1	30554745	0.0187548	0.0509796
1	30564522	0.315703	0.0975418
1	30566826	0.088737	0.138649
1	30582778	1.38885	1.52175e-05
1	30585235	0.584991	0.266169
1	30609952	0.146882	0.34657
1	30609974	0.126622	0.0737838
1	30609986	0.259152	0.219014
1	30609993	0.156532	0.327714
1	30610044	0.00595269	0.860166
1	30610083	0.0180294	2.10627
1	30610108	0.0217533	2.11446
1	30610135	0.0139584	2.09607
1	30665308	1.28767	0.121557
1	30665325	1.52813	0.112378
1	30665341	1.28664	0.121447
1	30665343	1.2718	0.103402
1	30665888	0.0959182	0.341433
1	30665902	0.0959182	0.341433
1	30665962	0.0959182	0.341433
1	30666002	0.0959182	0.341433
1	30687428	0.576338	0.203765
1	30689334	0.104764	0.0735079
1	30689382	0.0947093	0.340992
1	30690707	0.0452743	0.130722
1	30690759	0.0434234	0.120522
1	30693354	0.860094	0.792908
1	30693460	0.914789	0.0780961
1	30696519	0.187994	0.250738
1	30762969	0.0161594	0.0100839
1	30771184	0.236626	0.461182
1	30771244	0.23951	0.449493
1	30805960	0.0739544	0.267961
1	30805968	0.0739406	0.267958
1	30805984	0.0474148	0.253606
1	30858528	0.464776	0.370796
1	30861385	0.0209394	0.442154
1	30861446	0.0209394	0.442154
1	30866864	0.396385	0.219873
1	30886636	0.308607	0.130563
1	30895273	0.0231396	0.169515
1	30895310	0.0231396	0.169515
1	30906061	0.0970005	0.472121
1	30922297	0.543812	0.0465181
1	30922309	0.5475	0.0350589
1	30968683	0.0388465	0.249863
1	31035043	0.0597859	0.0614661
1	31035063	0.0597859	0.0614661
1	31042185	0.0917342	0.280741
1	31051647	0.376339	0.0840668
1	31130789	0.0983861	0.56076
1	31194722	0.19391	0.16934
1	31224451	0.0488013	0.227532
1	31241684	0.245017	0.114088
1	31241702	1.02353	1.86659
1	31241848	0.149575	0.0720578
1	31244623	0.191859	0.0801873
1	31316882	0.295982	0.209108
1	31360709	0.00655222	0.067399
1	31360710	0.0579781	0.013873
1	31360712	0.00395514	0.44043
1	31513518	0.174913	0.163023
1	31531407	0.20167	0.252428
1	31536456	0.325682	0.0285565
1	31571810	0.681386	0.0507891
1	31571893	0.682824	0.0500055
1	31572028	0.11007	0.0671779
1	31581903	1.32887	0.052127
1	31581952	1.32887	0.052127
1	31581988	1.32887	0.052127
1	31586444	0.375345	0.615338
1	31586446	0.412124	0.66699
1	31586516	0.0467118	0.325827
1	31586524	0.387802	0.584702
1	31586623	0.969192	0.413439
1	31586663	1.11761	0.342068
1	31587098	0.29026	0.373414
1	31587173	0.290489	0.373753
1	31587178	0.284297	0.350496
1	31635340	0.0607986	0.880062
1	31635345	0.0607986	0.880062
1	31650100	0.202173	0.00423551
1	31650120	0.250253	0.00197445
1	31665373	0.142035	0.272145
1	31665382	0.161316	0.263243
1	31665385	0.0482489	0.274402
1	31713859	0.484013	0.234595
1	31713923	0.455802	0.238587
1	31718622	0.153431	0.00727888
1	31719895	0.925371	0.173404
1	31719929	0.925371	0.173404
1	31744566	0.405607	0.0917206
1	31744596	0.242316	0.110304
1	31744722	0.437891	0.485564
1	31749262	0.0747054	0.253571
1	31793490	0.265413	0.324123
1	31793507	0.109189	0.19113
1	31793905	0.157204	0.0809616
1	31809697	0.26932	0.0825819
1	31809721	0.110142	0.0138617
1	31825453	0.0309372	0.434293
1	31871415	0.0923487	0.440663
1	31883949	1.03823	0.272048
1	31923804	0.170288	0.0592121
1	31925312	0.342469	0.311932
1	31931262	0.587778	0.0434712
1	31931312	0.528535	0.0572984
1	31931410	0.171337	0.0591528
1	31931516	0.321433	0.113684
1	31960393	0.921836	0.358322
1	31967582	0.244341	0.0459941
1	31984328	0.295768	0.248473
1	31984464	0.0484656	0.0324833
1	32044222	0.873512	0.566068
1	32044253	0.752961	0.473512
1	32044322	0.997456	0.293466
1	32044576	0.669232	0.848984
1	32044582	0.626691	0.825407
1	32044590	0.665385	0.780048
1	32044601	0.620914	0.822149
1	32044648	0.669282	0.848738
1	32063443	0.0451525	0.415367
1	32063476	0.0551997	0.356883
1	32063484	0.0301016	0.352378
1	32063494	0.030085	0.352369
1	32063495	0.030085	0.352369
1	32063501	0.030085	0.352369
1	32063504	0.030085	0.352369
1	32063513	0.030085	0.352369
1	32065126	0.676672	0.150403
1	32078276	0.576141	0.0474127
1	32078289	0.610361	0.0510512
1	32078333	0.547259	0.0721775
1	32078335	0.540975	0.0737194
1	32078344	0.505516	0.0816238
1	32078377	0.51351	0.0966765
1	32078401	0.513423	0.09671
1	32078412	0.570402	0.0758247
1	32078460	0.513295	0.0967534
1	32078466	0.513288	0.0967557
1	32159719	0.853572	0.320157
1	32159758	0.853691	0.320156
1	32159785	0.951768	0.344852
1	32168148	0.440714	0.178573
1	32171674	0.191821	0.211453
1	32171740	0.364227	0.196898
1	32183170	0.47244	0.0805316
1	32183181	0.33338	0.112794
1	32183204	0.333299	0.112818
1	32183222	0.472739	0.0804709
1	32232397	0.21684	0.05408
1	32232404	0.310014	0.150837
1	32232412	0.216063	0.0533356
1	32232424	0.182196	0.0501894
1	32232493	0.216778	0.0496488
1	32232689	0.142111	0.218368
1	32232697	0.143451	0.218483
1	32232757	0.162875	0.219283
1	32232763	0.16636	0.219341
1	32232777	0.176312	0.219417
1	32232782	0.180624	0.219607
1	32232789	0.210595	0.525017
1	32232820	0.0250521	0.101567
1	32284903	0.998966	0.962319
1	32284911	0.998974	0.962316
1	32284927	0.998964	0.96232
1	32290484	0.444421	0.258603
1	32290504	0.444421	0.258603
1	32290523	0.444421	0.258603
1	32290533	0.444421	0.258603
1	32290546	0.444421	0.258603
1	32290547	0.444421	0.258603
1	32290558	0.444421	0.258603
1	32290559	0.444422	0.258603
1	32290578	0.449352	0.257213
1	32290587	0.101218	0.0637747
1	32309389	0.0515921	0.115386
1	32315878	0.126585	0.260846
1	32315929	0.126139	0.265066
1	32316081	0.393595	0.0198677
1	32336845	0.691436	0.265238
1	32343696	0.879882	0.828653
1	32343721	1.05674	0.927484
1	32343751	1.03963	0.8583
1	32343778	1.03967	0.858232
1	32343788	1.0397	0.858233
1	32361603	0.0328878	0.0580046
1	32361624	0.0356036	0.0564205
1	32361633	0.0372568	0.0555164
1	32361635	0.0376773	0.055293
1	32361708	0.095164	0.0242514
1	32361717	0.0951716	0.024249
1	32363026	0.0724891	0.146393
1	32363044	0.122547	0.0315958
1	32384093	0.306672	0.129417
1	32384192	0.276086	0.0777105
1	32401440	0.128648	0.090878
1	32401519	0.121847	0.119854
1	32445520	0.124277	0.0415742
1	32462871	0.119433	0.783988
1	32467245	0.0515921	0.115386
1	32485195	0.39268	0.0130631
1	32485439	0.38893	0.493448
1	32485505	0.911784	0.673296
1	32513202	0.471635	0.0767213
1	32586792	0.50313	0.00688294
1	32586814	0.587629	0.258862
1	32586873	0.584713	0.259798
1	32586914	0.373752	0.191992
1	32587014	0.165743	0.452002
1	32603836	0.779722	0.271167
1	32603872	0.732937	0.273231
1	32610837	0.167535	0.018668
1	32610893	0.00148831	0.0747903
1	32610896	0.00148953	0.0747922
1	32610912	0.00148961	0.0747921
1	32638703	0.537633	0.00063401
1	32640474	0.541274	0.0943665
1	32640475	0.541274	0.0943665
1	32640500	0.540921	0.0948626
1	32640524	0.0749578	0.286261
1	32640539	0.075044	0.286555
1	32647595	0.177224	0.000370967
1	32650648	0.263606	0.0785621
1	32659568	0.0953784	0.177606
1	32659583	0.0953784	0.177606
1	32665643	0.138342	0.0635251
1	32665646	0.127516	0.0950512
1	32671361	0.187224	0.339244
1	32678719	0.73491	0.41604
1	32681698	0.790799	0.125483
1	32681813	0.180589	0.724412
1	32687285	0.00348308	0.407598
1	32687373	0.00141213	0.41407
[truncated: 19,101 more rows]
