# Supplementary material for: Functional synergy and genomic linkage of glyphosate resistance traits in Canada fleabane
Source: Pest Manag Sci. 2025 Sep 4;82(1):305–18. doi: 10.1002/ps.70194 (PMC12713706; doi:10.1002/ps.70194)
Supplement: Supplementary file 4 — Table S2. Names of transcripts for the genes located in the QTL region, with their annotations obtained with Interproscan. Annotations include length of the sequence, the number of matches in the database, the score of the alignment, the mean similarity of the sequence to its hits in a BLAST search, InterPro IDs, InterPro GO IDs and InterPro GO Names. [file PS-82-305-s002.xlsx]

## Sheet: omicsbox_table
SeqName	Description	Length	#Hits	e-Value	sim mean	InterPro IDs	InterPro GO IDs	InterPro GO Names
g20412.t1	F-box/kelch-repeat protein At3g06240-like	1269	20	0	61.27	G3DSA:1.20.1280.50 (GENE3D); IPR001810 (PFAM); PF24750 (PFAM); IPR017451 (NCBIFAM); IPR050796 (PANTHER); SSF101898 (SUPERFAMILY); IPR036047 (SUPERFAMILY)	F:GO:0005515	F:protein binding
g20413.t1	peroxidase 24-like	1299	20	2.47e-94	79.08	IPR002016 (PFAM); G3DSA:1.10.420.10 (GENE3D); IPR018289 (PFAM); PIRSR600823-2 (PIRSR); PIRSR600823-3 (PIRSR); IPR000823 (PANTHER); IPR002016 (PROSITE_PROFILES); IPR010255 (SUPERFAMILY)	P:GO:0006979; F:GO:0004601; F:GO:0020037	P:response to oxidative stress; F:peroxidase activity; F:heme binding
g20414.t1	uncharacterized protein At2g24330-like	1428	20	1.83e-268	79.61	IPR019273 (PFAM); IPR040115 (PANTHER); CYTOPLASMIC_DOMAIN (PHOBIUS); CYTOPLASMIC_DOMAIN (PHOBIUS); TRANSMEMBRANE (PHOBIUS); NON_CYTOPLASMIC_DOMAIN (PHOBIUS); TRANSMEMBRANE (PHOBIUS); TMhelix (TMHMM); TMhelix (TMHMM)	P:GO:0071786; C:GO:0071782	P:endoplasmic reticulum tubular network organization; C:endoplasmic reticulum tubular network
g20415.t1	probable beta-1,3-galactosyltransferase 14	780	20	3.6e-187	96.37	G3DSA:3.90.550.50:FF:000012 (FUNFAM); G3DSA:3.90.550.50 (GENE3D); IPR002659 (PFAM); IPR002659 (PANTHER)	P:GO:0006486; F:GO:0008378; F:GO:0016757; F:GO:0016758; C:GO:0000139; C:GO:0016020	P:protein glycosylation; F:galactosyltransferase activity; F:glycosyltransferase activity; F:hexosyltransferase activity; C:Golgi membrane; C:membrane
g20416.t1	increased DNA methylation 1-like	4116	20	0	81.04	IPR001965 (SMART); G3DSA:3.40.630.30 (GENE3D); IPR019787 (PFAM); IPR013083 (G3DSA:3.30.40.GENE3D); IPR032308 (PFAM); PF23209 (PFAM); PTHR46508 (PANTHER); IPR000182 (PROSITE_PROFILES); IPR019787 (PROSITE_PROFILES); cd04301 (CDD); cd15539 (CDD); IPR011011 (SUPERFAMILY); IPR016181 (SUPERFAMILY)	F:GO:0016747	F:acyltransferase activity, transferring groups other than amino-acyl groups
g20417.t1	multiple organellar RNA editing factor 8, chloroplastic/mitochondrial-like	1149	20	3.91e-246	66.44	IPR054059 (PFAM); IPR039206 (PANTHER)	P:GO:0016554; P:GO:0080156; C:GO:0005739	P:cytidine to uridine editing; P:mitochondrial mRNA modification; C:mitochondrion
g20418.t1	uncharacterized protein LOC122595995	948	20	3.99e-196	80.62	Coil (COILS); IPR003611 (PFAM); PTHR34199 (PANTHER)	F:GO:0003677	F:DNA binding
g20419.t1	-	612				no IPS match	no IPS match	no IPS match
g20420.t1	protein trichome birefringence-like 31	1248	20	0	91.84	IPR025846 (PFAM); IPR026057 (PFAM); IPR029962 (PANTHER); NON_CYTOPLASMIC_DOMAIN (PHOBIUS); TRANSMEMBRANE (PHOBIUS); CYTOPLASMIC_DOMAIN (PHOBIUS); TMhelix (TMHMM)	F:GO:0016413; F:GO:0016740; C:GO:0005794	F:O-acetyltransferase activity; F:transferase activity; C:Golgi apparatus
g20421.t1	malate dehydrogenase, mitochondrial	1044	20	1.53e-239	97.38	G3DSA:3.40.50.720:FF:000013 (FUNFAM); G3DSA:3.90.110.10:FF:000001 (FUNFAM); G3DSA:3.40.50.720 (GENE3D); IPR001236 (PFAM); IPR010097 (NCBIFAM); IPR001557 (PIRSF); IPR015955 (G3DSA:3.90.110.GENE3D); IPR022383 (PFAM); PIRSR000102-1 (PIRSR); PIRSR000102-3 (PIRSR); PIRSR000102-2 (PIRSR); PTHR11540 (PANTHER); IPR001252 (PROSITE_PATTERNS); IPR010097 (CDD); SignalP-TM (SIGNALP_GRAM_POSITIVE); IPR036291 (…	P:GO:0006099; P:GO:0006108; P:GO:0019752; F:GO:0003824; F:GO:0016491; F:GO:0016615; F:GO:0016616; F:GO:0030060; C:GO:0005737; C:GO:0005739	P:tricarboxylic acid cycle; P:malate metabolic process; P:carboxylic acid metabolic process; F:catalytic activity; F:oxidoreductase activity; F:malate dehydrogenase activity; F:oxidoreductase activity, acting on the CH-OH group of donors, NAD or NADP as acceptor; F:L-malate dehydrogenase (NAD+) activity; C:cytoplasm; C:mitochondrion
g20422.t1	transcription factor GTE3, chloroplastic-like	231	20	5.56e-49	84.78	IPR001487 (PRINTS); IPR036427 (G3DSA:1.20.920.GENE3D); IPR001487 (PFAM); PTHR45926 (PANTHER); IPR001487 (PROSITE_PROFILES); IPR036427 (SUPERFAMILY)	F:GO:0005515	F:protein binding
g20423.t1	uncharacterized protein LOC122596522	951	20	1.49e-219	62.51	IPR024752 (PFAM); PTHR46250 (PANTHER)	no GO terms	no GO terms
g20424.t1	transcription factor TCP4-like	1299	20	7.34e-284	75.9	IPR017887 (PFAM); IPR005333 (PANTHER); IPR017887 (PROSITE_PROFILES)	F:GO:0003700; F:GO:0043565; C:GO:0005634	F:DNA-binding transcription factor activity; F:sequence-specific DNA binding; C:nucleus
g20425.t1	protein IQ-DOMAIN 10-like	699	20	7.48e-162	76.08	PTHR32295 (PANTHER)	no GO terms	no GO terms
g20426.t1	uncharacterized protein LOC122597526	1293	20	1.05e-288	73.92	IPR040356 (PANTHER)	F:GO:0003700	F:DNA-binding transcription factor activity
g20427.t1	sodium/calcium exchanger NCL-like	1740	20	0	91.14	G3DSA:1.20.1420.30:FF:000019 (FUNFAM); IPR002048 (SMART); IPR044880 (G3DSA:1.20.1420.GENE3D); G3DSA:1.10.238.10 (GENE3D); IPR004837 (PFAM); IPR002048 (PFAM); IPR004713 (PANTHER); IPR018247 (PROSITE_PATTERNS); IPR018247 (PROSITE_PATTERNS); SIGNAL_PEPTIDE_N_REGION (PHOBIUS); TRANSMEMBRANE (PHOBIUS); CYTOPLASMIC_DOMAIN (PHOBIUS); SIGNAL_PEPTIDE_C_REGION (PHOBIUS); SIGNAL_PEPTIDE (PHOBIUS); TRANSMEMB…	P:GO:0006812; P:GO:0006874; P:GO:0055085; P:GO:0070588; F:GO:0005509; F:GO:0008324; F:GO:0015369; C:GO:0016020	P:monoatomic cation transport; P:intracellular calcium ion homeostasis; P:transmembrane transport; P:calcium ion transmembrane transport; F:calcium ion binding; F:monoatomic cation transmembrane transporter activity; F:calcium:proton antiporter activity; C:membrane
g20428.t1	sodium/calcium exchanger NCL2-like	5724	20	0	83.44	G3DSA:1.20.1420.30:FF:000019 (FUNFAM); IPR002048 (SMART); G3DSA:1.10.238.10 (GENE3D); G3DSA:1.10.238.10 (GENE3D); G3DSA:1.10.238.10 (GENE3D); G3DSA:1.10.238.10 (GENE3D); IPR002048 (PFAM); G3DSA:1.10.238.10 (GENE3D); IPR004837 (PFAM); IPR044880 (G3DSA:1.20.1420.GENE3D); IPR004713 (PANTHER); IPR018247 (PROSITE_PATTERNS); IPR018247 (PROSITE_PATTERNS); IPR018247 (PROSITE_PATTERNS); IPR018247 (PROSITE…	P:GO:0006812; P:GO:0006874; P:GO:0055085; P:GO:0070588; F:GO:0005509; F:GO:0008324; F:GO:0015369; C:GO:0016020	P:monoatomic cation transport; P:intracellular calcium ion homeostasis; P:transmembrane transport; P:calcium ion transmembrane transport; F:calcium ion binding; F:monoatomic cation transmembrane transporter activity; F:calcium:proton antiporter activity; C:membrane
g20429.t1	DSPTP1-like 3 protein	816	20	7.96e-125	71.97	IPR020422 (SMART); IPR000340 (PFAM); IPR029021 (G3DSA:3.90.190.GENE3D); PIRSR000941-50 (PIRSR); PIRSR000939-1 (PIRSR); PIRSR620405-1 (PIRSR); PIRSR037322-1 (PIRSR); PIRSR036958-1 (PIRSR); PTHR45848 (PANTHER); IPR020422 (PROSITE_PROFILES); IPR000387 (PROSITE_PROFILES); IPR029021 (SUPERFAMILY)	P:GO:0006470; P:GO:0016311; F:GO:0008138	P:protein dephosphorylation; P:dephosphorylation; F:protein tyrosine/serine/threonine phosphatase activity
g20430.t1	Extracellular ligand-binding receptor	7275	20	0	77.29	Coil (COILS); G3DSA:1.10.287.70:FF:000172 (FUNFAM); G3DSA:1.10.287.70:FF:000172 (FUNFAM); G3DSA:3.40.50.2300:FF:000188 (FUNFAM); G3DSA:3.40.50.2300:FF:000188 (FUNFAM); G3DSA:3.40.50.2300:FF:000188 (FUNFAM); G3DSA:1.10.287.70:FF:000172 (FUNFAM); IPR001320 (SMART); G3DSA:3.40.190.10 (GENE3D); IPR001828 (PFAM); IPR001638 (PFAM); IPR001638 (PFAM); IPR001320 (PFAM); G3DSA:3.40.50.2300 (GENE3D); IPR001…	F:GO:0015276; C:GO:0016020	F:ligand-gated monoatomic ion channel activity; C:membrane
g20431.t1	ras-related protein RABA1f	654	20	6.44e-151	96.81	PR00449 (PRINTS); G3DSA:3.40.50.300:FF:000067 (FUNFAM); IPR001806 (SMART); SM00176 (SMART); SM00173 (SMART); SM00175 (SMART); IPR005225 (NCBIFAM); IPR027417 (G3DSA:3.40.50.GENE3D); IPR001806 (PFAM); PIRSR006809-2 (PIRSR); PIRSR006809-1 (PIRSR); IPR050209 (PANTHER); PS51420 (PROSITE_PROFILES); IPR001806 (PROSITE_PROFILES); PS51419 (PROSITE_PROFILES); cd01868 (CDD); IPR027417 (SUPERFAMILY)	F:GO:0003924; F:GO:0005525	F:GTPase activity; F:GTP binding
g20432.t1	probable E3 ubiquitin-protein ligase ZFP1	1533	20	0	83.03	IPR001841 (SMART); IPR013083 (G3DSA:3.30.40.GENE3D); IPR001841 (PFAM); IPR045191 (PANTHER); IPR001841 (PROSITE_PROFILES); SSF57850 (SUPERFAMILY)	F:GO:0061630; C:GO:0005634	F:ubiquitin protein ligase activity; C:nucleus
g20433.t1	RNA exonuclease 4	1038	20	3.66e-163	90.47	G3DSA:3.30.420.10:FF:000007 (FUNFAM); IPR013520 (SMART); IPR036397 (G3DSA:3.30.420.GENE3D); IPR013520 (PFAM); IPR047021 (PANTHER); IPR037431 (CDD); IPR036047 (SUPERFAMILY); IPR012337 (SUPERFAMILY)	P:GO:0006364; F:GO:0003676; F:GO:0004527; F:GO:0005515; F:GO:0008408; C:GO:0005634	P:rRNA processing; F:nucleic acid binding; F:exonuclease activity; F:protein binding; F:3'-5' exonuclease activity; C:nucleus
g20434.t1	titin-like	3576	20	0	87.73	IPR020843 (SMART); IPR001356 (SMART); G3DSA:3.40.50.720 (GENE3D); G3DSA:1.10.10.60 (GENE3D); IPR032001 (PFAM); IPR013154 (PFAM); G3DSA:3.90.180.10 (GENE3D); PF13602 (PFAM); G3DSA:2.40.50.40 (GENE3D); G3DSA:2.30.30.140 (GENE3D); IPR039276 (PANTHER); IPR001356 (PROSITE_PROFILES); IPR001356 (CDD); IPR036291 (SUPERFAMILY); IPR011032 (SUPERFAMILY); IPR009057 (SUPERFAMILY)	F:GO:0003677; F:GO:0003682; F:GO:0016491	F:DNA binding; F:chromatin binding; F:oxidoreductase activity
g20435.t1	uncharacterized protein LOC122597530	1932	20	0	67.69	Coil (COILS); PTHR33448 (PANTHER)	no GO terms	no GO terms
g20436.t1	uncharacterized protein LOC122595890	795	20	4.59e-172	83.73	IPR021434 (PFAM); PTHR35733 (PANTHER); TRANSMEMBRANE (PHOBIUS); NON_CYTOPLASMIC_DOMAIN (PHOBIUS); CYTOPLASMIC_DOMAIN (PHOBIUS); CYTOPLASMIC_DOMAIN (PHOBIUS); NON_CYTOPLASMIC_DOMAIN (PHOBIUS); TRANSMEMBRANE (PHOBIUS); TRANSMEMBRANE (PHOBIUS); TMhelix (TMHMM); TMhelix (TMHMM)	C:GO:0009535	C:chloroplast thylakoid membrane
g20437.t1	high mobility group B protein 3-like	450	20	2.16e-84	70.12	IPR009071 (SMART); IPR036910 (G3DSA:1.10.30.GENE3D); IPR009071 (PFAM); IPR031061 (PANTHER); IPR009071 (PROSITE_PROFILES); cd22005 (CDD); IPR036910 (SUPERFAMILY)	no GO terms	no GO terms
g20438.t1	uncharacterized protein LOC122598534	897	20	2.12e-194	67.36	PTHR33785 (PANTHER)	no GO terms	no GO terms
g20439.t1	E3 SUMO-protein ligase MMS21	756	20	1.19e-172	85.75	Coil (COILS); IPR004181 (PFAM); IPR013083 (G3DSA:3.30.40.GENE3D); IPR026846 (PANTHER); IPR004181 (PROSITE_PROFILES); IPR004181 (CDD); SSF57850 (SUPERFAMILY)	P:GO:0000724; P:GO:0016925; F:GO:0008270; F:GO:0019789; F:GO:0061665; C:GO:0005634; C:GO:0030915	P:double-strand break repair via homologous recombination; P:protein sumoylation; F:zinc ion binding; F:SUMO transferase activity; F:SUMO ligase activity; C:nucleus; C:Smc5-Smc6 complex
g20440.t1	homeobox-leucine zipper protein ATHB-52-like	576	20	3.38e-131	85.3	Coil (COILS); IPR001356 (SMART); G3DSA:1.10.10.60 (GENE3D); IPR001356 (PFAM); IPR045224 (PANTHER); IPR017970 (PROSITE_PATTERNS); IPR001356 (PROSITE_PROFILES); IPR001356 (CDD); IPR009057 (SUPERFAMILY)	P:GO:0006355; P:GO:0045893; F:GO:0000981; F:GO:0003677; F:GO:0003700; F:GO:0043565; C:GO:0005634	P:regulation of DNA-templated transcription; P:positive regulation of DNA-templated transcription; F:DNA-binding transcription factor activity, RNA polymerase II-specific; F:DNA binding; F:DNA-binding transcription factor activity; F:sequence-specific DNA binding; C:nucleus
g20441.t1	uncharacterized protein At4g28440-like	423	20	3.06e-91	84.17	IPR048970 (PFAM); IPR012340 (G3DSA:2.40.50.GENE3D); PTHR31472 (PANTHER); cd04491 (CDD); IPR012340 (SUPERFAMILY)	no GO terms	no GO terms
g20442.t1	probable aminotransferase TAT2	1257	20	0	93.48	G3DSA:3.40.640.10:FF:000048 (FUNFAM); IPR004839 (PFAM); IPR005958 (NCBIFAM); IPR005958 (PIRSF); IPR015421 (G3DSA:3.40.640.GENE3D); IPR015422 (G3DSA:3.90.1150.GENE3D); PIRSR000517-1 (PIRSR); PTHR45744 (PANTHER); IPR004838 (PROSITE_PATTERNS); cd00609 (CDD); IPR015424 (SUPERFAMILY)	P:GO:0006520; P:GO:0006572; P:GO:0009058; F:GO:0003824; F:GO:0004838; F:GO:0008483; F:GO:0030170	P:amino acid metabolic process; P:tyrosine catabolic process; P:biosynthetic process; F:catalytic activity; F:L-tyrosine-2-oxoglutarate transaminase activity; F:transaminase activity; F:pyridoxal phosphate binding
g20443.t1	-	600				no IPS match	no IPS match	no IPS match
g20444.t1	pentatricopeptide repeat-containing protein At2g30780	1563	20	0	80.94	IPR002885 (PFAM); IPR002885 (NCBIFAM); IPR011990 (G3DSA:1.25.40.GENE3D); IPR002885 (PFAM); IPR011990 (G3DSA:1.25.40.GENE3D); IPR044179 (PANTHER); IPR002885 (PROSITE_PROFILES); IPR002885 (PROSITE_PROFILES)	F:GO:0003729; F:GO:0005515	F:mRNA binding; F:protein binding
g20445.t1	protein CUP-SHAPED COTYLEDON 2	1326	20	6.49e-262	81.6	G3DSA:2.170.150.80:FF:000006 (FUNFAM); IPR038716 (G3DSA:1.10.10.GENE3D); IPR036093 (G3DSA:2.170.150.GENE3D); PF00428 (PFAM); IPR003441 (PFAM); PTHR31744 (PANTHER); IPR003441 (PROSITE_PROFILES); IPR036093 (SUPERFAMILY)	P:GO:0006355; F:GO:0003677	P:regulation of DNA-templated transcription; F:DNA binding
g20446.t1	Ankyrin repeat-containing protein	507	12	1.09e-26	72.14	no IPS match	no IPS match	no IPS match
g20447.t1	pentatricopeptide repeat-containing protein At1g71490-like	729	20	3.49e-156	69.11	G3DSA:1.25.40.10:FF:000393 (FUNFAM); IPR002885 (PFAM); IPR002885 (NCBIFAM); IPR011990 (G3DSA:1.25.40.GENE3D); IPR002885 (PFAM); IPR002885 (PFAM); IPR046960 (PANTHER); SIGNAL_PEPTIDE_N_REGION (PHOBIUS); NON_CYTOPLASMIC_DOMAIN (PHOBIUS); SIGNAL_PEPTIDE_H_REGION (PHOBIUS); CYTOPLASMIC_DOMAIN (PHOBIUS); SIGNAL_PEPTIDE (PHOBIUS); SIGNAL_PEPTIDE_C_REGION (PHOBIUS); TRANSMEMBRANE (PHOBIUS); IPR002885 (P…	P:GO:0009451; F:GO:0003723; F:GO:0005515	P:RNA modification; F:RNA binding; F:protein binding
g20448.t1	uncharacterized protein LOC122598628	1050	20	1.58e-258	68.02	IPR054722 (PFAM); PTHR47592 (PANTHER)	no GO terms	no GO terms
g20449.t1	uncharacterized protein LOC122598628	1317	20	1.83e-142	56.5	IPR054722 (PFAM); PTHR47592 (PANTHER); IPR001878 (PROSITE_PROFILES); IPR036875 (SUPERFAMILY)	F:GO:0003676; F:GO:0008270	F:nucleic acid binding; F:zinc ion binding
g20450.t1	putative RNA-directed DNA polymerase	1584	20	0	84.07	IPR013103 (PFAM); PTHR11439 (PANTHER); cd09272 (CDD); IPR043502 (SUPERFAMILY)	no GO terms	no GO terms
g20450.t2	putative RNA-directed DNA polymerase	3981	20	0	73.42	IPR001878 (SMART); IPR013103 (PFAM); PF14223 (PFAM); IPR001878 (PFAM); IPR025314 (PFAM); IPR036397 (G3DSA:3.30.420.GENE3D); IPR001584 (PFAM); IPR025724 (PFAM); G3DSA:4.10.60.10 (GENE3D); IPR054722 (PFAM); PTHR11439 (PANTHER); IPR001584 (PROSITE_PROFILES); IPR001878 (PROSITE_PROFILES); cd09272 (CDD); IPR036875 (SUPERFAMILY); IPR043502 (SUPERFAMILY); IPR012337 (SUPERFAMILY)	P:GO:0015074; F:GO:0003676; F:GO:0008270	P:DNA integration; F:nucleic acid binding; F:zinc ion binding
g20451.t1	uncharacterized protein LOC122598628	1434	20	4.32e-163	59.42	IPR054722 (PFAM); PTHR47592 (PANTHER)	no GO terms	no GO terms
g20452.t1	ethylene-responsive transcription factor 11-like	522	20	8.45e-114	59.48	IPR001471 (PRINTS); G3DSA:3.30.730.10:FF:000001 (FUNFAM); IPR001471 (SMART); IPR036955 (G3DSA:3.30.730.GENE3D); IPR001471 (PFAM); PTHR31677 (PANTHER); IPR001471 (PROSITE_PROFILES); IPR001471 (CDD); IPR016177 (SUPERFAMILY)	P:GO:0006355; F:GO:0003677; F:GO:0003700	P:regulation of DNA-templated transcription; F:DNA binding; F:DNA-binding transcription factor activity
g20453.t1	pentatricopeptide repeat-containing protein ELI1, chloroplastic	1416	20	9.1E-313	89.93	G3DSA:1.25.40.10:FF:000690 (FUNFAM); G3DSA:1.25.40.10:FF:000348 (FUNFAM); IPR046849 (PFAM); IPR011990 (G3DSA:1.25.40.GENE3D); IPR011990 (G3DSA:1.25.40.GENE3D); IPR002885 (PFAM); IPR002885 (NCBIFAM); IPR032867 (PFAM); IPR002885 (PFAM); IPR046848 (PFAM); IPR046960 (PANTHER); IPR002885 (PROSITE_PROFILES); IPR002885 (PROSITE_PROFILES)	P:GO:0009451; F:GO:0003723; F:GO:0005515; F:GO:0008270	P:RNA modification; F:RNA binding; F:protein binding; F:zinc ion binding
g20454.t1	PRA1 family protein H	714	20	1.54e-152	84.41	IPR004895 (PFAM); IPR004895 (PANTHER); CYTOPLASMIC_DOMAIN (PHOBIUS); NON_CYTOPLASMIC_DOMAIN (PHOBIUS); TRANSMEMBRANE (PHOBIUS); CYTOPLASMIC_DOMAIN (PHOBIUS); TRANSMEMBRANE (PHOBIUS); TMhelix (TMHMM); TMhelix (TMHMM)	P:GO:0016192; C:GO:0005783; C:GO:0005794	P:vesicle-mediated transport; C:endoplasmic reticulum; C:Golgi apparatus
g20455.t1	probable receptor-like protein kinase At4g10390	1026	20	7.68e-246	84.36	IPR000719 (SMART); G3DSA:3.30.200.20 (GENE3D); IPR000719 (PFAM); G3DSA:1.10.510.10 (GENE3D); PIRSR000666-1 (PIRSR); PIRSR038172-2 (PIRSR); PIRSR630616-2 (PIRSR); PIRSR037921-1 (PIRSR); PIRSR000604-2 (PIRSR); PIRSR000605-50 (PIRSR); PIRSR630220-1 (PIRSR); PIRSR000552-2 (PIRSR); PIRSR600239-51 (PIRSR); PIRSR000620-2 (PIRSR); PIRSR500948-1 (PIRSR); PIRSR038165-50 (PIRSR); PIRSR037393-2 (PIRSR); PIRS…	P:GO:0006468; F:GO:0004672; F:GO:0005524; C:GO:0005886	P:protein phosphorylation; F:protein kinase activity; F:ATP binding; C:plasma membrane
g20456.t1	aspartic proteinase Asp1-like	2346	20	1.22e-305	60	IPR021109 (G3DSA:2.40.70.GENE3D); IPR021109 (G3DSA:2.40.70.GENE3D); IPR021109 (G3DSA:2.40.70.GENE3D); IPR021109 (G3DSA:2.40.70.GENE3D); IPR032799 (PFAM); IPR021109 (G3DSA:2.40.70.GENE3D); IPR032861 (PFAM); PIRSR633144-2 (PIRSR); IPR001461 (PANTHER); NON_CYTOPLASMIC_DOMAIN (PHOBIUS); SIGNAL_PEPTIDE_C_REGION (PHOBIUS); SIGNAL_PEPTIDE_N_REGION (PHOBIUS); SIGNAL_PEPTIDE_H_REGION (PHOBIUS); SIGNAL_PEP…	P:GO:0006508; F:GO:0004190	P:proteolysis; F:aspartic-type endopeptidase activity
g20457.t1	serine/threonine-protein kinase 4-like	2091	20	0	92.21	Coil (COILS); Coil (COILS); G3DSA:1.10.510.10:FF:000207 (FUNFAM); IPR000719 (SMART); G3DSA:1.10.510.10 (GENE3D); IPR000719 (PFAM); PIRSR000554-2 (PIRSR); PIRSR037281-2 (PIRSR); PIRSR037993-2 (PIRSR); PIRSR000661-51 (PIRSR); PIRSR037568-2 (PIRSR); PIRSR000632-1 (PIRSR); PIRSR037014-1 (PIRSR); PIRSR037393-1 (PIRSR); PIRSR000619-2 (PIRSR); PIRSR500948-1 (PIRSR); PIRSR630616-1 (PIRSR); PIRSR038172-1 …	P:GO:0006468; F:GO:0004672; F:GO:0004674; F:GO:0005524; C:GO:0005737	P:protein phosphorylation; F:protein kinase activity; F:protein serine/threonine kinase activity; F:ATP binding; C:cytoplasm
g20458.t1	protein RICE SALT SENSITIVE 3	999	20	8.07e-257	90.12	IPR025610 (PFAM); IPR044170 (PANTHER)	no GO terms	no GO terms
g20459.t1	uncharacterized protein LOC122597535	564	20	3.93e-119	69.28	no IPS match	no IPS match	no IPS match
g20460.t1	probable protein phosphatase 2C 39	1743	20	3.38e-193	96.66	G3DSA:3.40.50.720:FF:000009 (FUNFAM); G3DSA:3.60.40.10:FF:000010 (FUNFAM); IPR001932 (SMART); IPR006176 (PFAM); G3DSA:3.40.50.720 (GENE3D); IPR013328 (G3DSA:1.10.1040.GENE3D); IPR006108 (PFAM); IPR036457 (G3DSA:3.60.40.GENE3D); IPR001932 (PFAM); PIRSR612803-1 (PIRSR); PIRSR000105-3 (PIRSR); PIRSR612803-2 (PIRSR); PIRSR000105-1 (PIRSR); PTHR48075 (PANTHER); IPR006180 (PROSITE_PATTERNS); IPR001932 …	P:GO:0006631; F:GO:0016491; F:GO:0016616; F:GO:0070403	P:fatty acid metabolic process; F:oxidoreductase activity; F:oxidoreductase activity, acting on the CH-OH group of donors, NAD or NADP as acceptor; F:NAD+ binding
g20461.t1	dynamin-related protein 5A-like	2460	20	0	90.74	Coil (COILS); IPR022812 (PRINTS); G3DSA:3.40.50.300:FF:001030 (FUNFAM); IPR001401 (SMART); IPR045063 (PFAM); IPR027417 (G3DSA:3.40.50.GENE3D); IPR022812 (PANTHER); IPR030381 (PROSITE_PROFILES); IPR001401 (CDD); IPR027417 (SUPERFAMILY)	F:GO:0003924; F:GO:0005525; F:GO:0008017; C:GO:0005737; C:GO:0005874; C:GO:0016020	F:GTPase activity; F:GTP binding; F:microtubule binding; C:cytoplasm; C:microtubule; C:membrane
g20462.t1	beta-glucuronosyltransferase GlcAT14B-like	1269	20	6.65E-313	88.8	IPR003406 (PFAM); IPR044610 (PANTHER); SIGNAL_PEPTIDE_C_REGION (PHOBIUS); SIGNAL_PEPTIDE (PHOBIUS); SIGNAL_PEPTIDE_N_REGION (PHOBIUS); NON_CYTOPLASMIC_DOMAIN (PHOBIUS); SIGNAL_PEPTIDE_H_REGION (PHOBIUS); TMhelix (TMHMM)	F:GO:0015020; F:GO:0016757; C:GO:0016020	F:glucuronosyltransferase activity; F:glycosyltransferase activity; C:membrane
g20463.t1	protein SPA1-RELATED 4-like isoform X1	1872	20	0	80.23	Coil (COILS); IPR001680 (SMART); G3DSA:1.10.510.10 (GENE3D); IPR001680 (PFAM); IPR015943 (G3DSA:2.130.10.GENE3D); IPR044630 (PANTHER); IPR019775 (PROSITE_PATTERNS); IPR001680 (PROSITE_PROFILES); PS50294 (PROSITE_PROFILES); IPR000719 (PROSITE_PROFILES); IPR011009 (SUPERFAMILY); IPR036322 (SUPERFAMILY)	P:GO:0006468; P:GO:0009640; F:GO:0004672; F:GO:0005515; F:GO:0005524	P:protein phosphorylation; P:photomorphogenesis; F:protein kinase activity; F:protein binding; F:ATP binding
g20464.t1	uncharacterized protein LOC122597536	1968	20	0	66.68	G3DSA:3.10.110.10:FF:000028 (FUNFAM); SM00212 (SMART); IPR000608 (PFAM); IPR016135 (G3DSA:3.10.110.GENE3D); PTHR46116 (PANTHER); IPR000608 (PROSITE_PROFILES); IPR000608 (CDD); IPR016135 (SUPERFAMILY)	F:GO:0061631	F:ubiquitin conjugating enzyme activity
g20465.t1	uncharacterized protein LOC122597536	3672	20	0	55.71	G3DSA:3.10.110.10:FF:000028 (FUNFAM); SM00212 (SMART); IPR016135 (G3DSA:3.10.110.GENE3D); IPR000608 (PFAM); PTHR46116 (PANTHER); IPR000608 (PROSITE_PROFILES); IPR000608 (PROSITE_PROFILES); IPR000608 (CDD); IPR016135 (SUPERFAMILY); IPR016135 (SUPERFAMILY)	F:GO:0061631	F:ubiquitin conjugating enzyme activity
g20466.t1	hypothetical protein L1987_49550	540	20	7.62e-34	78.21	IPR016135 (G3DSA:3.10.110.GENE3D); PTHR46116 (PANTHER)	F:GO:0061631	F:ubiquitin conjugating enzyme activity
g20467.t1	terminal nucleotidyltransferase 4B	1515	20	0	84.64	G3DSA:1.10.1410.10:FF:000009 (FUNFAM); G3DSA:3.30.460.10:FF:000006 (FUNFAM); IPR054708 (PFAM); IPR043519 (G3DSA:3.30.460.GENE3D); G3DSA:1.10.1410.10 (GENE3D); IPR002058 (PFAM); PIRSR018425-2 (PIRSR); PIRSR018425-1 (PIRSR); IPR045862 (PANTHER); CYTOPLASMIC_DOMAIN (PHOBIUS); TRANSMEMBRANE (PHOBIUS); NON_CYTOPLASMIC_DOMAIN (PHOBIUS); cd05402 (CDD); IPR043519 (SUPERFAMILY); SSF81631 (SUPERFAMILY)	P:GO:0031123; P:GO:0043634; F:GO:0003729; F:GO:1990817; C:GO:0005730; C:GO:0031499	P:RNA 3'-end processing; P:polyadenylation-dependent ncRNA catabolic process; F:mRNA binding; F:poly(A) RNA polymerase activity; C:nucleolus; C:TRAMP complex
g20468.t1	uncharacterized protein LOC122594850	687	20	7.53e-162	75.47	IPR008480 (PFAM); PTHR33265 (PANTHER); SIGNAL_PEPTIDE (PHOBIUS); SIGNAL_PEPTIDE_H_REGION (PHOBIUS); SIGNAL_PEPTIDE_C_REGION (PHOBIUS); SIGNAL_PEPTIDE_N_REGION (PHOBIUS); NON_CYTOPLASMIC_DOMAIN (PHOBIUS)	no GO terms	no GO terms
g20469.t1	hypothetical protein L6452_21630	492	20	3.06e-36	52.97	TRANSMEMBRANE (PHOBIUS); CYTOPLASMIC_DOMAIN (PHOBIUS); NON_CYTOPLASMIC_DOMAIN (PHOBIUS); TMhelix (TMHMM)	no GO terms	no GO terms
g20470.t1	protein phosphatase 1 regulatory inhibitor subunit PPP1R7 homolog	1017	20	5.51e-152	90.72	G3DSA:3.80.10.10:FF:000579 (FUNFAM); G3DSA:3.80.10.10:FF:000326 (FUNFAM); G3DSA:3.80.10.10:FF:000312 (FUNFAM); SM00365 (SMART); IPR003591 (SMART); IPR001611 (PFAM); IPR025875 (PFAM); IPR032675 (G3DSA:3.80.10.GENE3D); IPR032675 (G3DSA:3.80.10.GENE3D); PTHR15454 (PANTHER); IPR001611 (PROSITE_PROFILES); IPR001611 (PROSITE_PROFILES); IPR001611 (PROSITE_PROFILES); IPR001611 (PROSITE_PROFILES); SSF5205…	F:GO:0005515; C:GO:0005737	F:protein binding; C:cytoplasm
g20471.t1	F-box protein At2g35280-like	1665	20	1.18e-59	66.67	Coil (COILS); Coil (COILS); PF23310 (PFAM); IPR014729 (G3DSA:3.40.50.GENE3D); IPR040338 (PANTHER); SSF52374 (SUPERFAMILY)	no GO terms	no GO terms
g20472.t1	SNW/SKI-interacting protein A-like	1668	20	6.44E-313	76.72	Coil (COILS); IPR004015 (PFAM); IPR017862 (PANTHER)	P:GO:0000398; C:GO:0005681	P:mRNA splicing, via spliceosome; C:spliceosomal complex
g20473.t1	dolichyl-diphosphooligosaccharide--protein glycosyltransferase subunit STT3A	4725	20	0	95.22	G3DSA:3.40.50.12610:FF:000002 (FUNFAM); IPR006564 (SMART); G3DSA:3.40.50.12610 (GENE3D); IPR048307 (PFAM); IPR018289 (PFAM); IPR007527 (PFAM); IPR003674 (PANTHER); IPR001207 (PROSITE_PATTERNS); TRANSMEMBRANE (PHOBIUS); TRANSMEMBRANE (PHOBIUS); CYTOPLASMIC_DOMAIN (PHOBIUS); TRANSMEMBRANE (PHOBIUS); NON_CYTOPLASMIC_DOMAIN (PHOBIUS); CYTOPLASMIC_DOMAIN (PHOBIUS); CYTOPLASMIC_DOMAIN (PHOBIUS); TRANSM…	P:GO:0006313; P:GO:0006486; F:GO:0003677; F:GO:0004576; F:GO:0004803; F:GO:0008270; C:GO:0016020	P:DNA transposition; P:protein glycosylation; F:DNA binding; F:oligosaccharyl transferase activity; F:transposase activity; F:zinc ion binding; C:membrane
g20474.t1	ethylene-responsive transcription factor TINY-like	849	20	2.57e-175	72.85	IPR001471 (PRINTS); G3DSA:3.30.730.10:FF:000001 (FUNFAM); IPR001471 (SMART); IPR036955 (G3DSA:3.30.730.GENE3D); IPR001471 (PFAM); IPR051032 (PANTHER); IPR001471 (PROSITE_PROFILES); IPR001471 (CDD); IPR016177 (SUPERFAMILY)	P:GO:0006355; F:GO:0003677; F:GO:0003700	P:regulation of DNA-templated transcription; F:DNA binding; F:DNA-binding transcription factor activity
g20475.t1	probable ribosome biogenesis protein RLP24	498	20	7.67e-113	84.94	G3DSA:2.30.170.20:FF:000001 (FUNFAM); IPR011017 (SMART); IPR000988 (PFAM); IPR038630 (G3DSA:2.30.170.GENE3D); IPR056366 (PANTHER); IPR023442 (PROSITE_PATTERNS); IPR000988 (CDD); SSF57716 (SUPERFAMILY)	P:GO:0042273; F:GO:0003735; C:GO:0005730	P:ribosomal large subunit biogenesis; F:structural constituent of ribosome; C:nucleolus
g20476.t1	probable glycosyltransferase At5g03795	1758	20	0	86.17	IPR040911 (PFAM); IPR004263 (PANTHER); SIGNAL_PEPTIDE_C_REGION (PHOBIUS); SIGNAL_PEPTIDE_N_REGION (PHOBIUS); SIGNAL_PEPTIDE_H_REGION (PHOBIUS); SIGNAL_PEPTIDE (PHOBIUS); NON_CYTOPLASMIC_DOMAIN (PHOBIUS); TMhelix (TMHMM)	P:GO:0006486; F:GO:0016757	P:protein glycosylation; F:glycosyltransferase activity
g20477.t1	probable glycosyltransferase At5g03795	1551	20	0	86.7	IPR040911 (PFAM); IPR004263 (PANTHER); SIGNAL_PEPTIDE_N_REGION (PHOBIUS); SIGNAL_PEPTIDE (PHOBIUS); NON_CYTOPLASMIC_DOMAIN (PHOBIUS); SIGNAL_PEPTIDE_H_REGION (PHOBIUS); SIGNAL_PEPTIDE_C_REGION (PHOBIUS); TMhelix (TMHMM)	P:GO:0006486; F:GO:0016757	P:protein glycosylation; F:glycosyltransferase activity
g20478.t1	sugar transport protein 14	1539	20	0	95.58	IPR003663 (PRINTS); G3DSA:1.20.1250.20:FF:000002 (FUNFAM); IPR003663 (NCBIFAM); IPR005828 (PFAM); IPR036259 (G3DSA:1.20.1250.GENE3D); IPR045262 (PANTHER); IPR005829 (PROSITE_PATTERNS); IPR005829 (PROSITE_PATTERNS); TRANSMEMBRANE (PHOBIUS); CYTOPLASMIC_DOMAIN (PHOBIUS); TRANSMEMBRANE (PHOBIUS); NON_CYTOPLASMIC_DOMAIN (PHOBIUS); TRANSMEMBRANE (PHOBIUS); CYTOPLASMIC_DOMAIN (PHOBIUS); TRANSMEMBRANE (…	P:GO:0015749; P:GO:0055085; F:GO:0015144; F:GO:0015145; F:GO:0022857; C:GO:0016020	P:monosaccharide transmembrane transport; P:transmembrane transport; F:carbohydrate transmembrane transporter activity; F:monosaccharide transmembrane transporter activity; F:transmembrane transporter activity; C:membrane
g20479.t1	E3 ubiquitin-protein ligase ATL42-like	2391	20	1.66e-303	82.37	G3DSA:3.30.40.10:FF:000285 (FUNFAM); IPR001841 (SMART); IPR013083 (G3DSA:3.30.40.GENE3D); IPR001841 (PFAM); PTHR46539 (PANTHER); NON_CYTOPLASMIC_DOMAIN (PHOBIUS); SIGNAL_PEPTIDE_H_REGION (PHOBIUS); CYTOPLASMIC_DOMAIN (PHOBIUS); SIGNAL_PEPTIDE_N_REGION (PHOBIUS); TRANSMEMBRANE (PHOBIUS); SIGNAL_PEPTIDE_C_REGION (PHOBIUS); SIGNAL_PEPTIDE (PHOBIUS); IPR001841 (PROSITE_PROFILES); cd16461 (CDD); Signa…	no GO terms	no GO terms
g20480.t1	probable xyloglucan endotransglucosylase/hydrolase protein 26	876	20	2.59e-221	93.3	G3DSA:2.60.120.200:FF:000025 (FUNFAM); IPR010713 (PFAM); IPR000757 (PFAM); G3DSA:2.60.120.200 (GENE3D); IPR016455 (PIRSF); PIRSR005604-1 (PIRSR); PIRSR037299-1 (PIRSR); IPR044791 (PANTHER); IPR008263 (PROSITE_PATTERNS); SIGNAL_PEPTIDE_H_REGION (PHOBIUS); SIGNAL_PEPTIDE_C_REGION (PHOBIUS); SIGNAL_PEPTIDE (PHOBIUS); SIGNAL_PEPTIDE_N_REGION (PHOBIUS); NON_CYTOPLASMIC_DOMAIN (PHOBIUS); IPR000757 (PRO…	P:GO:0005975; P:GO:0010411; P:GO:0042546; P:GO:0044042; F:GO:0004553; F:GO:0016762; C:GO:0005618; C:GO:0048046	P:carbohydrate metabolic process; P:xyloglucan metabolic process; P:cell wall biogenesis; P:glucan metabolic process; F:hydrolase activity, hydrolyzing O-glycosyl compounds; F:xyloglucan:xyloglucosyl transferase activity; C:cell wall; C:apoplast
g20481.t1	-	735				no IPS match	no IPS match	no IPS match
g20482.t1	probable xyloglucan endotransglucosylase/hydrolase protein 26	876	20	2.59e-221	94.11	G3DSA:2.60.120.200:FF:000025 (FUNFAM); G3DSA:2.60.120.200 (GENE3D); IPR010713 (PFAM); IPR000757 (PFAM); IPR016455 (PIRSF); PIRSR037299-1 (PIRSR); PIRSR005604-1 (PIRSR); IPR044791 (PANTHER); IPR008263 (PROSITE_PATTERNS); SIGNAL_PEPTIDE_H_REGION (PHOBIUS); SIGNAL_PEPTIDE_C_REGION (PHOBIUS); SIGNAL_PEPTIDE (PHOBIUS); SIGNAL_PEPTIDE_N_REGION (PHOBIUS); NON_CYTOPLASMIC_DOMAIN (PHOBIUS); IPR000757 (PRO…	P:GO:0005975; P:GO:0010411; P:GO:0042546; P:GO:0044042; F:GO:0004553; F:GO:0016762; C:GO:0005618; C:GO:0048046	P:carbohydrate metabolic process; P:xyloglucan metabolic process; P:cell wall biogenesis; P:glucan metabolic process; F:hydrolase activity, hydrolyzing O-glycosyl compounds; F:xyloglucan:xyloglucosyl transferase activity; C:cell wall; C:apoplast
g20483.t1	probable xyloglucan endotransglucosylase/hydrolase protein 26	852	20	1.04e-218	89.75	G3DSA:2.60.120.200:FF:000025 (FUNFAM); IPR000757 (PFAM); IPR016455 (PIRSF); IPR010713 (PFAM); G3DSA:2.60.120.200 (GENE3D); PIRSR005604-1 (PIRSR); PIRSR037299-1 (PIRSR); IPR044791 (PANTHER); IPR008263 (PROSITE_PATTERNS); SIGNAL_PEPTIDE (PHOBIUS); SIGNAL_PEPTIDE_C_REGION (PHOBIUS); SIGNAL_PEPTIDE_N_REGION (PHOBIUS); SIGNAL_PEPTIDE_H_REGION (PHOBIUS); NON_CYTOPLASMIC_DOMAIN (PHOBIUS); IPR000757 (PRO…	P:GO:0005975; P:GO:0010411; P:GO:0042546; P:GO:0044042; F:GO:0004553; F:GO:0016762; C:GO:0005618; C:GO:0048046	P:carbohydrate metabolic process; P:xyloglucan metabolic process; P:cell wall biogenesis; P:glucan metabolic process; F:hydrolase activity, hydrolyzing O-glycosyl compounds; F:xyloglucan:xyloglucosyl transferase activity; C:cell wall; C:apoplast
g20484.t1	probable xyloglucan endotransglucosylase/hydrolase protein 26	861	20	6.52e-216	92.27	G3DSA:2.60.120.200:FF:000025 (FUNFAM); IPR016455 (PIRSF); G3DSA:2.60.120.200 (GENE3D); IPR000757 (PFAM); IPR010713 (PFAM); PIRSR037299-1 (PIRSR); PIRSR005604-1 (PIRSR); IPR044791 (PANTHER); IPR008263 (PROSITE_PATTERNS); SIGNAL_PEPTIDE_H_REGION (PHOBIUS); SIGNAL_PEPTIDE_C_REGION (PHOBIUS); SIGNAL_PEPTIDE (PHOBIUS); SIGNAL_PEPTIDE_N_REGION (PHOBIUS); NON_CYTOPLASMIC_DOMAIN (PHOBIUS); IPR000757 (PRO…	P:GO:0005975; P:GO:0010411; P:GO:0042546; P:GO:0044042; F:GO:0004553; F:GO:0016762; C:GO:0005618; C:GO:0048046	P:carbohydrate metabolic process; P:xyloglucan metabolic process; P:cell wall biogenesis; P:glucan metabolic process; F:hydrolase activity, hydrolyzing O-glycosyl compounds; F:xyloglucan:xyloglucosyl transferase activity; C:cell wall; C:apoplast
g20485.t1	putative aldehyde oxidase Art an 7	2214	20	0	84.48	IPR015202 (PFAM); IPR009880 (PFAM); IPR013783 (G3DSA:2.60.40.GENE3D); IPR037293 (G3DSA:2.130.10.GENE3D); PTHR32208 (PANTHER); SIGNAL_PEPTIDE_C_REGION (PHOBIUS); NON_CYTOPLASMIC_DOMAIN (PHOBIUS); SIGNAL_PEPTIDE_N_REGION (PHOBIUS); SIGNAL_PEPTIDE_H_REGION (PHOBIUS); SIGNAL_PEPTIDE (PHOBIUS); IPR015202 (CDD); SignalP-noTM (SIGNALP_GRAM_NEGATIVE); SignalP-TM (SIGNALP_GRAM_POSITIVE); SignalP-noTM (SIG…	no GO terms	no GO terms
g20486.t1	protein SPEAR3-like isoform X2	561	20	1.09e-120	81.5	IPR040356 (PANTHER)	F:GO:0003700	F:DNA-binding transcription factor activity
g20487.t1	polyprotein of EF-Ts, chloroplastic isoform X2	3114	20	0	80.68	G3DSA:1.10.8.10:FF:000001 (FUNFAM); G3DSA:1.10.8.10:FF:000001 (FUNFAM); G3DSA:1.10.286.20:FF:000001 (FUNFAM); G3DSA:2.40.50.140:FF:000051 (FUNFAM); G3DSA:2.40.50.140:FF:000250 (FUNFAM); G3DSA:1.10.286.20:FF:000001 (FUNFAM); IPR003029 (SMART); IPR012340 (G3DSA:2.40.50.GENE3D); IPR014039 (PFAM); IPR036402 (G3DSA:3.30.479.GENE3D); IPR001816 (NCBIFAM); G3DSA:1.10.8.10 (GENE3D); IPR036402 (G3DSA:3.30.…	P:GO:0006414; P:GO:0070125; F:GO:0003676; F:GO:0003746; F:GO:0005515	P:translational elongation; P:mitochondrial translational elongation; F:nucleic acid binding; F:translation elongation factor activity; F:protein binding
g20487.t2	polyprotein of EF-Ts, chloroplastic isoform X1	3117	20	0	80	G3DSA:2.40.50.140:FF:000051 (FUNFAM); G3DSA:1.10.286.20:FF:000001 (FUNFAM); G3DSA:1.10.286.20:FF:000001 (FUNFAM); G3DSA:2.40.50.140:FF:000250 (FUNFAM); G3DSA:1.10.8.10:FF:000001 (FUNFAM); G3DSA:1.10.8.10:FF:000001 (FUNFAM); IPR003029 (SMART); IPR001816 (NCBIFAM); IPR003029 (PFAM); G3DSA:1.10.286.20 (GENE3D); IPR014039 (PFAM); IPR012340 (G3DSA:2.40.50.GENE3D); IPR036402 (G3DSA:3.30.479.GENE3D); IP…	P:GO:0006414; P:GO:0070125; F:GO:0003676; F:GO:0003746; F:GO:0005515	P:translational elongation; P:mitochondrial translational elongation; F:nucleic acid binding; F:translation elongation factor activity; F:protein binding
g20488.t1	putative E3 ubiquitin-protein ligase LIN-1	3444	20	0	74.56	IPR003613 (SMART); IPR001680 (SMART); IPR000845 (PFAM); IPR035994 (G3DSA:3.40.50.GENE3D); PF23654 (PFAM); IPR011989 (G3DSA:1.25.10.GENE3D); IPR055566 (PFAM); IPR003613 (PFAM); IPR013083 (G3DSA:3.30.40.GENE3D); IPR015943 (G3DSA:2.130.10.GENE3D); IPR052858 (PANTHER); NON_CYTOPLASMIC_DOMAIN (PHOBIUS); TRANSMEMBRANE (PHOBIUS); CYTOPLASMIC_DOMAIN (PHOBIUS); IPR003613 (PROSITE_PROFILES); PS50294 (PROSI…	P:GO:0009116; P:GO:0016567; F:GO:0003824; F:GO:0004842; F:GO:0005515	P:nucleoside metabolic process; P:protein ubiquitination; F:catalytic activity; F:ubiquitin-protein transferase activity; F:protein binding
g20489.t1	rac-like GTP-binding protein ARAC7	1035	20	1.62e-124	93.93	G3DSA:3.40.50.300:FF:001179 (FUNFAM); G3DSA:3.40.30.10:FF:000020 (FUNFAM); SM00175 (SMART); IPR001806 (SMART); SM00173 (SMART); G3DSA:3.40.30.10 (GENE3D); IPR027417 (G3DSA:3.40.50.GENE3D); IPR005225 (NCBIFAM); IPR013740 (PFAM); IPR001806 (PFAM); PIRSR637944-1 (PIRSR); PIRSR000239-1 (PIRSR); IPR037944 (PANTHER); PS51419 (PROSITE_PROFILES); IPR013766 (PROSITE_PROFILES); PS51420 (PROSITE_PROFILES); …	P:GO:0034599; P:GO:0042744; P:GO:0045454; F:GO:0003924; F:GO:0005525; F:GO:0008379; F:GO:0016491; C:GO:0005737	P:cellular response to oxidative stress; P:hydrogen peroxide catabolic process; P:cell redox homeostasis; F:GTPase activity; F:GTP binding; F:thioredoxin peroxidase activity; F:oxidoreductase activity; C:cytoplasm
g20490.t1	uncharacterized protein LOC122595085 isoform X1	1122	20	1.46e-257	77.54	G3DSA:4.10.1060.10:FF:000017 (FUNFAM); IPR001876 (SMART); G3DSA:4.10.1060.10 (GENE3D); IPR034870 (PANTHER); IPR001876 (PROSITE_PATTERNS); IPR001876 (PROSITE_PROFILES); IPR036443 (SUPERFAMILY)	P:GO:0006355; F:GO:0003723	P:regulation of DNA-templated transcription; F:RNA binding
g20491.t1	peroxisomal fatty acid beta-oxidation multifunctional protein AIM1-like	2175	20	0	95	G3DSA:1.10.1040.50:FF:000004 (FUNFAM); G3DSA:3.40.50.720:FF:000009 (FUNFAM); G3DSA:3.90.226.10:FF:000025 (FUNFAM); G3DSA:1.10.1040.50 (GENE3D); IPR006108 (PFAM); IPR006176 (PFAM); IPR001753 (PFAM); G3DSA:3.40.50.720 (GENE3D); G3DSA:3.90.226.10 (GENE3D); PIRSR000114-3 (PIRSR); PIRSR612803-1 (PIRSR); PIRSR000105-1 (PIRSR); PIRSR612803-2 (PIRSR); PTHR23309 (PANTHER); IPR018376 (PROSITE_PATTERNS); cd…	P:GO:0006631; P:GO:0006635; F:GO:0003824; F:GO:0003857; F:GO:0016491; F:GO:0016616; F:GO:0070403; C:GO:0005777	P:fatty acid metabolic process; P:fatty acid beta-oxidation; F:catalytic activity; F:3-hydroxyacyl-CoA dehydrogenase activity; F:oxidoreductase activity; F:oxidoreductase activity, acting on the CH-OH group of donors, NAD or NADP as acceptor; F:NAD+ binding; C:peroxisome
g20492.t1	uncharacterized protein LOC122598021	294	20	1.05e-55	81.6	IPR043459 (PANTHER)	no GO terms	no GO terms
g20493.t1	proteinaceous RNase P 1, chloroplastic/mitochondrial-like	2427	20	0	78.88	G3DSA:1.25.40.10:FF:000339 (FUNFAM); G3DSA:3.40.50.11980:FF:000002 (FUNFAM); IPR011990 (G3DSA:1.25.40.GENE3D); IPR031595 (PFAM); G3DSA:3.40.50.11980 (GENE3D); IPR033443 (PFAM); PTHR13547 (PANTHER); IPR002885 (PROSITE_PROFILES)	P:GO:0001682; F:GO:0004526; F:GO:0005515	P:tRNA 5'-leader removal; F:ribonuclease P activity; F:protein binding
g20494.t1	subtilisin-like protease SBT6.1 isoform X3	3102	20	0	92.98	IPR015500 (PRINTS); G3DSA:3.40.50.200:FF:000011 (FUNFAM); PF23094 (PFAM); IPR000209 (PFAM); IPR055143 (PFAM); PF23090 (PFAM); IPR036852 (G3DSA:3.40.50.GENE3D); PIRSR037907-1 (PIRSR); PIRSR015477-1 (PIRSR); PIRSR037907-3 (PIRSR); IPR050131 (PANTHER); IPR023828 (PROSITE_PATTERNS); IPR022398 (PROSITE_PATTERNS); CYTOPLASMIC_DOMAIN (PHOBIUS); NON_CYTOPLASMIC_DOMAIN (PHOBIUS); CYTOPLASMIC_DOMAIN (PHOBI…	P:GO:0006508; F:GO:0004252; F:GO:0008236; C:GO:0005794	P:proteolysis; F:serine-type endopeptidase activity; F:serine-type peptidase activity; C:Golgi apparatus
g20494.t2	subtilisin-like protease SBT6.1 isoform X2	3126	20	0	92.38	IPR015500 (PRINTS); G3DSA:3.40.50.200:FF:000011 (FUNFAM); IPR036852 (G3DSA:3.40.50.GENE3D); PF23090 (PFAM); IPR000209 (PFAM); IPR055143 (PFAM); PF23094 (PFAM); PIRSR037907-1 (PIRSR); PIRSR015477-1 (PIRSR); PIRSR037907-3 (PIRSR); IPR050131 (PANTHER); IPR023828 (PROSITE_PATTERNS); IPR022398 (PROSITE_PATTERNS); CYTOPLASMIC_DOMAIN (PHOBIUS); CYTOPLASMIC_DOMAIN (PHOBIUS); NON_CYTOPLASMIC_DOMAIN (PHOBI…	P:GO:0006508; F:GO:0004252; F:GO:0008236; C:GO:0005794	P:proteolysis; F:serine-type endopeptidase activity; F:serine-type peptidase activity; C:Golgi apparatus
g20494.t3	subtilisin-like protease SBT6.1 isoform X3	3099	20	0	93.04	IPR015500 (PRINTS); G3DSA:3.40.50.200:FF:000011 (FUNFAM); PF23090 (PFAM); IPR036852 (G3DSA:3.40.50.GENE3D); PF23094 (PFAM); IPR000209 (PFAM); IPR055143 (PFAM); PIRSR037907-1 (PIRSR); PIRSR015477-1 (PIRSR); PIRSR037907-3 (PIRSR); IPR050131 (PANTHER); IPR022398 (PROSITE_PATTERNS); IPR023828 (PROSITE_PATTERNS); CYTOPLASMIC_DOMAIN (PHOBIUS); TRANSMEMBRANE (PHOBIUS); CYTOPLASMIC_DOMAIN (PHOBIUS); TRAN…	P:GO:0006508; F:GO:0004252; F:GO:0008236; C:GO:0005794	P:proteolysis; F:serine-type endopeptidase activity; F:serine-type peptidase activity; C:Golgi apparatus
g20495.t1	tRNA(Ile)-lysidine synthase-like	1155	20	1.7e-186	56.26	IPR014729 (G3DSA:3.40.50.GENE3D); IPR011063 (PFAM); IPR012094 (PANTHER); SSF52402 (SUPERFAMILY)	P:GO:0008033; F:GO:0000166; F:GO:0005524; F:GO:0016879	P:tRNA processing; F:nucleotide binding; F:ATP binding; F:ligase activity, forming carbon-nitrogen bonds
g20496.t1	elongation factor 1-alpha-like isoform X3	1389	20	1.9e-220	78.82	G3DSA:2.40.30.10:FF:000003 (FUNFAM); G3DSA:2.40.30.10:FF:000005 (FUNFAM); IPR004161 (PFAM); IPR027417 (G3DSA:3.40.50.GENE3D); IPR027417 (G3DSA:3.40.50.GENE3D); IPR000795 (PFAM); G3DSA:2.40.30.10 (GENE3D); IPR054696 (PFAM); G3DSA:2.40.30.10 (GENE3D); PIRSR006809-1 (PIRSR); PIRSR006809-2 (PIRSR); PIRSR603373-1 (PIRSR); IPR050100 (PANTHER); IPR000795 (PROSITE_PROFILES); cd03693 (CDD); cd03705 (CDD);…	F:GO:0003924; F:GO:0005525	F:GTPase activity; F:GTP binding
g20497.t2	uncharacterized protein LOC122583275	774	20	6.8e-132	70.16	Coil (COILS); IPR005162 (PFAM); PTHR35046 (PANTHER)	no GO terms	no GO terms
g20497.t1	putative nucleotidyltransferase, Ribonuclease H	4869	20	0	64.66	Coil (COILS); G3DSA:3.10.10.10:FF:000007 (FUNFAM); G3DSA:1.10.340.70:FF:000001 (FUNFAM); G3DSA:3.30.70.270:FF:000020 (FUNFAM); PF08284 (PFAM); IPR041588 (PFAM); G3DSA:3.10.10.10 (GENE3D); IPR021109 (G3DSA:2.40.70.GENE3D); IPR036397 (G3DSA:3.30.420.GENE3D); IPR043128 (G3DSA:3.30.70.GENE3D); PF24626 (PFAM); IPR041577 (PFAM); G3DSA:1.10.340.70 (GENE3D); IPR000477 (PFAM); IPR050951 (PANTHER); IPR0015…	P:GO:0015074; F:GO:0003676	P:DNA integration; F:nucleic acid binding
g20498.t1	elongation factor 1-alpha-like isoform X3	1440	20	1.25e-152	77.63	IPR000795 (PRINTS); IPR000795 (PFAM); G3DSA:2.40.30.10 (GENE3D); IPR027417 (G3DSA:3.40.50.GENE3D); IPR011333 (G3DSA:3.30.710.GENE3D); IPR050100 (PANTHER); IPR000795 (PROSITE_PROFILES); IPR036296 (SUPERFAMILY); IPR027417 (SUPERFAMILY); IPR009000 (SUPERFAMILY)	P:GO:0006511; F:GO:0003924; F:GO:0005525	P:ubiquitin-dependent protein catabolic process; F:GTPase activity; F:GTP binding
g20499.t1	uncharacterized protein LOC122598183	543	2	8.48e-119	78.42	Coil (COILS); IPR010995 (SUPERFAMILY)	F:GO:0000166	F:nucleotide binding
g20500.t1	elongation factor 1-alpha-like isoform X1	1341	20	0	88.12	IPR000795 (PRINTS); G3DSA:2.40.30.10:FF:000005 (FUNFAM); G3DSA:2.40.30.10:FF:000003 (FUNFAM); G3DSA:3.40.50.300:FF:000255 (FUNFAM); G3DSA:2.40.30.10 (GENE3D); G3DSA:2.40.30.10 (GENE3D); IPR004539 (NCBIFAM); IPR004161 (PFAM); IPR000795 (PFAM); IPR054696 (PFAM); IPR027417 (G3DSA:3.40.50.GENE3D); IPR050100 (PANTHER); IPR000795 (PROSITE_PROFILES); cd03693 (CDD); cd01883 (CDD); cd03705 (CDD); IPR00900…	P:GO:0006414; F:GO:0003746; F:GO:0003924; F:GO:0005525	P:translational elongation; F:translation elongation factor activity; F:GTPase activity; F:GTP binding
g20501.t1	kinesin-like protein KIN-13B	2163	20	0	88.3	IPR001752 (PRINTS); G3DSA:3.40.850.10:FF:000012 (FUNFAM); IPR001752 (SMART); IPR036961 (G3DSA:3.40.850.GENE3D); IPR001752 (PFAM); IPR027640 (PANTHER); IPR019821 (PROSITE_PATTERNS); IPR001752 (PROSITE_PROFILES); cd01367 (CDD); IPR027417 (SUPERFAMILY)	P:GO:0007018; P:GO:0007019; F:GO:0003777; F:GO:0005524; F:GO:0008017; C:GO:0005874	P:microtubule-based movement; P:microtubule depolymerization; F:microtubule motor activity; F:ATP binding; F:microtubule binding; C:microtubule
g20502.t1	heat stress transcription factor C-1-like	909	20	1.97e-214	72.73	Coil (COILS); IPR000232 (PRINTS); G3DSA:1.10.10.10:FF:000037 (FUNFAM); IPR000232 (SMART); IPR000232 (PFAM); IPR036388 (G3DSA:1.10.10.GENE3D); PTHR10015 (PANTHER); IPR000232 (PROSITE_PATTERNS); IPR036390 (SUPERFAMILY)	P:GO:0006355; P:GO:0006357; P:GO:0034605; F:GO:0000978; F:GO:0003700; F:GO:0043565; C:GO:0005634	P:regulation of DNA-templated transcription; P:regulation of transcription by RNA polymerase II; P:cellular response to heat; F:RNA polymerase II cis-regulatory region sequence-specific DNA binding; F:DNA-binding transcription factor activity; F:sequence-specific DNA binding; C:nucleus
g20503.t1	putative RNA-directed DNA polymerase	4323	20	4.96e-302	51.84	PR00469 (PRINTS); G3DSA:3.50.50.60:FF:000100 (FUNFAM); PF13738 (PFAM); IPR025724 (PFAM); IPR036397 (G3DSA:3.30.420.GENE3D); IPR029472 (PFAM); IPR013103 (PFAM); IPR036188 (G3DSA:3.50.50.GENE3D); IPR050982 (PANTHER); cd09272 (CDD); IPR036188 (SUPERFAMILY); IPR043502 (SUPERFAMILY); IPR036188 (SUPERFAMILY)	P:GO:0009851; F:GO:0003676; F:GO:0004497; F:GO:0050660	P:auxin biosynthetic process; F:nucleic acid binding; F:monooxygenase activity; F:flavin adenine dinucleotide binding
g20504.t1	uncharacterized protein LOC122578474	258	20	1.32e-08	74.78	no IPS match	no IPS match	no IPS match
g20505.t1	transcription repressor OFP8-like	375	20	6.85e-57	85.7	IPR006458 (NCBIFAM); IPR006458 (PFAM); IPR038933 (PANTHER); IPR006458 (PROSITE_PROFILES)	P:GO:0045892	P:negative regulation of DNA-templated transcription
g20506.t1	probable chlorophyll(ide) b reductase NYC1, chloroplastic	1410	20	0	87.83	IPR002347 (PRINTS); G3DSA:3.40.50.720:FF:000223 (FUNFAM); IPR002347 (PFAM); G3DSA:3.40.50.720 (GENE3D); PIRSR617711-2 (PIRSR); PIRSR611284-2 (PIRSR); PIRSR611284-1 (PIRSR); PIRSR000095-1 (PIRSR); PIRSR614007-2 (PIRSR); PIRSR614007-1 (PIRSR); PIRSR617711-1 (PIRSR); IPR052625 (PANTHER); TRANSMEMBRANE (PHOBIUS); CYTOPLASMIC_DOMAIN (PHOBIUS); TRANSMEMBRANE (PHOBIUS); TRANSMEMBRANE (PHOBIUS); NON_CYTO…	P:GO:0010304; P:GO:0015996; F:GO:0034256	P:PSII associated light-harvesting complex II catabolic process; P:chlorophyll catabolic process; F:chlorophyll(ide) b reductase activity
g20507.t1	proline-rich receptor-like protein kinase PERK1	1986	20	0	91.69	PR01217 (PRINTS); G3DSA:1.10.510.10:FF:000239 (FUNFAM); G3DSA:3.30.200.20:FF:000207 (FUNFAM); IPR000719 (SMART); G3DSA:3.30.200.20 (GENE3D); G3DSA:1.10.510.10 (GENE3D); IPR001245 (PFAM); PIRSR630616-3 (PIRSR); PIRSR000624-2 (PIRSR); PIRSR000628-2 (PIRSR); PIRSR037281-1 (PIRSR); PIRSR000552-2 (PIRSR); PIRSR037921-2 (PIRSR); PIRSR628788-2 (PIRSR); PIRSR630220-2 (PIRSR); PIRSR000636-2 (PIRSR); PIRSR…	P:GO:0006468; F:GO:0004672; F:GO:0005524	P:protein phosphorylation; F:protein kinase activity; F:ATP binding
g20508.t1	aspartate aminotransferase, cytoplasmic	1221	20	1.51e-294	96.44	IPR000796 (PRINTS); G3DSA:3.40.640.10:FF:000052 (FUNFAM); G3DSA:3.90.1150.10:FF:000001 (FUNFAM); IPR015422 (G3DSA:3.90.1150.GENE3D); IPR004839 (PFAM); IPR015421 (G3DSA:3.40.640.GENE3D); IPR000796 (PANTHER); IPR004838 (PROSITE_PATTERNS); cd00609 (CDD); IPR015424 (SUPERFAMILY)	P:GO:0006520; P:GO:0009058; F:GO:0003824; F:GO:0004069; F:GO:0008483; F:GO:0030170; C:GO:0005739	P:amino acid metabolic process; P:biosynthetic process; F:catalytic activity; F:L-aspartate:2-oxoglutarate aminotransferase activity; F:transaminase activity; F:pyridoxal phosphate binding; C:mitochondrion
g20509.t1	rho guanine nucleotide exchange factor 8-like	1407	20	3.78E-313	90.31	Coil (COILS); G3DSA:1.20.58.2010:FF:000001 (FUNFAM); G3DSA:1.20.58.2010:FF:000003 (FUNFAM); G3DSA:1.20.58.1310:FF:000001 (FUNFAM); IPR005512 (PFAM); G3DSA:1.20.58.1310 (GENE3D); G3DSA:1.20.58.2010 (GENE3D); IPR038937 (PANTHER); IPR005512 (PROSITE_PROFILES)	F:GO:0005085	F:guanyl-nucleotide exchange factor activity
g20510.t1	uncharacterized protein LOC122598476	2130	20	0	75.93	PTHR34282 (PANTHER)	no GO terms	no GO terms
g20511.t1	dynein light chain LC6, flagellar outer arm-like isoform X2	282	20	2.08e-60	97.12	G3DSA:3.30.740.10:FF:000004 (FUNFAM); IPR001372 (SMART); IPR001372 (PFAM); IPR037177 (G3DSA:3.30.740.GENE3D); IPR001372 (PANTHER); IPR037177 (SUPERFAMILY)	P:GO:0007017; F:GO:0045505; C:GO:0005868; C:GO:0030286	P:microtubule-based process; F:dynein intermediate chain binding; C:cytoplasmic dynein complex; C:dynein complex
g20512.t1	protein LIKE COV 1-like	798	20	9.09e-184	88.62	IPR007462 (PFAM); IPR007462 (PANTHER); CYTOPLASMIC_DOMAIN (PHOBIUS); NON_CYTOPLASMIC_DOMAIN (PHOBIUS); TRANSMEMBRANE (PHOBIUS); TRANSMEMBRANE (PHOBIUS); CYTOPLASMIC_DOMAIN (PHOBIUS); TMhelix (TMHMM); TMhelix (TMHMM)	P:GO:0010222; C:GO:0005794	P:stem vascular tissue pattern formation; C:Golgi apparatus
g20513.t1	-	570				IPR016138 (G3DSA:3.40.420.GENE3D); IPR001574 (PFAM); IPR036041 (SUPERFAMILY)	P:GO:0017148; F:GO:0030598	P:negative regulation of translation; F:rRNA N-glycosylase activity
g20514.t1	uncharacterized protein LOC122597990	387	4	1.64e-78	69.26	no IPS match	no IPS match	no IPS match
g20515.t1	uncharacterized protein LOC122596506	525	20	2.26e-123	55.79	IPR011333 (G3DSA:3.30.710.GENE3D); IPR036296 (SUPERFAMILY)	P:GO:0006511	P:ubiquitin-dependent protein catabolic process
g20516.t1	nucleosome assembly protein 1;2-like isoform X2	345	5	2.17e-56	74.18	Coil (COILS)	no GO terms	no GO terms
g20517.t1	uncharacterized protein LOC122607774	489	1	7.25e-22	83.58	Coil (COILS)	no GO terms	no GO terms
g20518.t1	uncharacterized protein LOC122598568	522	20	2.35e-120	59.19	IPR011333 (G3DSA:3.30.710.GENE3D); IPR016897 (PANTHER); IPR036296 (SUPERFAMILY)	P:GO:0006511	P:ubiquitin-dependent protein catabolic process
g20519.t1	uncharacterized protein LOC122597906	2874	20	0	57.72	G3DSA:3.10.110.10:FF:000041 (FUNFAM); SM00212 (SMART); IPR007750 (PFAM); IPR016135 (G3DSA:3.10.110.GENE3D); IPR000608 (PFAM); PTHR24068 (PANTHER); IPR023313 (PROSITE_PATTERNS); IPR000608 (PROSITE_PROFILES); IPR000608 (CDD); IPR016135 (SUPERFAMILY)	no GO terms	no GO terms
g20520.t1	uncharacterized protein LOC122597549	519	20	3.47e-117	55.6	SIGNAL_PEPTIDE_N_REGION (PHOBIUS); SIGNAL_PEPTIDE (PHOBIUS); SIGNAL_PEPTIDE_H_REGION (PHOBIUS); NON_CYTOPLASMIC_DOMAIN (PHOBIUS); SIGNAL_PEPTIDE_C_REGION (PHOBIUS); SignalP-noTM (SIGNALP_EUK)	no GO terms	no GO terms
g20521.t1	ras-related protein Rab5-like	504	20	3.09e-108	86.08	PR00449 (PRINTS); G3DSA:3.40.50.300:FF:000808 (FUNFAM); IPR001806 (SMART); SM00173 (SMART); SM00175 (SMART); IPR005225 (NCBIFAM); IPR001806 (PFAM); IPR027417 (G3DSA:3.40.50.GENE3D); PIRSR006809-1 (PIRSR); PTHR47978 (PANTHER); PS51419 (PROSITE_PROFILES); IPR001806 (PROSITE_PROFILES); cd01860 (CDD); IPR027417 (SUPERFAMILY)	F:GO:0003924; F:GO:0005525	F:GTPase activity; F:GTP binding
g20522.t1	hypothetical protein L6452_21562	978	20	3.16e-140	59.87	G3DSA:3.40.605.10:FF:000050 (FUNFAM); IPR016162 (G3DSA:3.40.605.GENE3D); IPR015590 (PFAM); IPR016163 (G3DSA:3.40.309.GENE3D); PIRSR617656-1 (PIRSR); PIRSR036489-3 (PIRSR); PTHR11699 (PANTHER); IPR016161 (SUPERFAMILY)	F:GO:0016491; F:GO:0016620	F:oxidoreductase activity; F:oxidoreductase activity, acting on the aldehyde or oxo group of donors, NAD or NADP as acceptor
g20523.t1	ARF guanine-nucleotide exchange factor GNL2	6933	20	0	88.87	Coil (COILS); G3DSA:3.40.309.10:FF:000065 (FUNFAM); G3DSA:1.10.1000.11:FF:000002 (FUNFAM); G3DSA:3.40.605.10:FF:000011 (FUNFAM); G3DSA:3.40.309.10:FF:000065 (FUNFAM); G3DSA:3.40.605.10:FF:000011 (FUNFAM); IPR000904 (SMART); IPR016163 (G3DSA:3.40.309.GENE3D); IPR000904 (PFAM); IPR032691 (PFAM); IPR023394 (G3DSA:1.10.1000.GENE3D); IPR016162 (G3DSA:3.40.605.GENE3D); IPR015590 (PFAM); IPR016162 (G3DS…	P:GO:0032012; F:GO:0005085; F:GO:0016491; F:GO:0016620	P:regulation of ARF protein signal transduction; F:guanyl-nucleotide exchange factor activity; F:oxidoreductase activity; F:oxidoreductase activity, acting on the aldehyde or oxo group of donors, NAD or NADP as acceptor
g20524.t1	probable sulfate transporter 3.5 isoform X1	1926	20	0	92.93	G3DSA:3.30.750.24:FF:000002 (FUNFAM); IPR002645 (PFAM); IPR001902 (NCBIFAM); IPR011547 (PFAM); IPR036513 (G3DSA:3.30.750.GENE3D); IPR001902 (PANTHER); IPR018045 (PROSITE_PATTERNS); NON_CYTOPLASMIC_DOMAIN (PHOBIUS); TRANSMEMBRANE (PHOBIUS); TRANSMEMBRANE (PHOBIUS); TRANSMEMBRANE (PHOBIUS); TRANSMEMBRANE (PHOBIUS); CYTOPLASMIC_DOMAIN (PHOBIUS); NON_CYTOPLASMIC_DOMAIN (PHOBIUS); NON_CYTOPLASMIC_DOMA…	P:GO:0055085; P:GO:1902358; F:GO:0008271; C:GO:0016020	P:transmembrane transport; P:sulfate transmembrane transport; F:secondary active sulfate transmembrane transporter activity; C:membrane
g20525.t1	probable sulfate transporter 3.5	1911	20	0	93.91	G3DSA:3.30.750.24:FF:000002 (FUNFAM); IPR011547 (PFAM); IPR002645 (PFAM); IPR001902 (NCBIFAM); IPR036513 (G3DSA:3.30.750.GENE3D); IPR001902 (PANTHER); CYTOPLASMIC_DOMAIN (PHOBIUS); NON_CYTOPLASMIC_DOMAIN (PHOBIUS); CYTOPLASMIC_DOMAIN (PHOBIUS); CYTOPLASMIC_DOMAIN (PHOBIUS); TRANSMEMBRANE (PHOBIUS); TRANSMEMBRANE (PHOBIUS); CYTOPLASMIC_DOMAIN (PHOBIUS); TRANSMEMBRANE (PHOBIUS); CYTOPLASMIC_DOMAIN …	P:GO:0055085; C:GO:0016020	P:transmembrane transport; C:membrane
g20526.t1	eukaryotic translation initiation factor 3 subunit G-like	708	20	1.32e-92	63.16	IPR000504 (SMART); IPR000504 (PFAM); IPR017334 (PIRSF); IPR024675 (PFAM); IPR012677 (G3DSA:3.30.70.GENE3D); PTHR10352 (PANTHER); IPR000504 (PROSITE_PROFILES); IPR034240 (CDD); IPR035979 (SUPERFAMILY)	F:GO:0003676; F:GO:0003723; F:GO:0003743; C:GO:0005737; C:GO:0005852	F:nucleic acid binding; F:RNA binding; F:translation initiation factor activity; C:cytoplasm; C:eukaryotic translation initiation factor 3 complex
g20527.t1	retrotransposon protein, putative, Ty1-copia subclass	1680	20	3.41e-146	52.67	Coil (COILS); IPR013103 (PFAM); PF14223 (PFAM); IPR043502 (SUPERFAMILY)	no GO terms	no GO terms
g20528.t1	secreted RxLR effector protein 161-like	372	20	1.22e-61	83.69	PTHR11439 (PANTHER)	no GO terms	no GO terms
g20529.t1	leucine-rich repeat extensin-like protein 4	2316	20	6.78e-170	93.18	PR01217 (PRINTS); G3DSA:3.80.10.10:FF:000224 (FUNFAM); G3DSA:3.80.10.10:FF:000631 (FUNFAM); IPR001611 (PFAM); IPR032675 (G3DSA:3.80.10.GENE3D); IPR013210 (PFAM); IPR001611 (PFAM); IPR051582 (PANTHER); SIGNAL_PEPTIDE_H_REGION (PHOBIUS); SIGNAL_PEPTIDE_C_REGION (PHOBIUS); SIGNAL_PEPTIDE (PHOBIUS); SIGNAL_PEPTIDE_N_REGION (PHOBIUS); NON_CYTOPLASMIC_DOMAIN (PHOBIUS); PS51257 (PROSITE_PROFILES); Signa…	F:GO:0005515	F:protein binding
g20530.t1	protein ALP1-like	825	20	8.94e-209	85.39	IPR006912 (PFAM); PTHR47150 (PANTHER)	no GO terms	no GO terms
g20531.t1	uncharacterized protein LOC122597555	570	20	1.05e-133	73.52	IPR006912 (PFAM); PTHR47150 (PANTHER)	no GO terms	no GO terms
g20532.t1	probable serine incorporator	1254	20	3.02E-311	93.91	IPR005016 (PFAM); IPR005016 (PANTHER); NON_CYTOPLASMIC_DOMAIN (PHOBIUS); TRANSMEMBRANE (PHOBIUS); TRANSMEMBRANE (PHOBIUS); NON_CYTOPLASMIC_DOMAIN (PHOBIUS); NON_CYTOPLASMIC_DOMAIN (PHOBIUS); NON_CYTOPLASMIC_DOMAIN (PHOBIUS); NON_CYTOPLASMIC_DOMAIN (PHOBIUS); TRANSMEMBRANE (PHOBIUS); TRANSMEMBRANE (PHOBIUS); CYTOPLASMIC_DOMAIN (PHOBIUS); TRANSMEMBRANE (PHOBIUS); CYTOPLASMIC_DOMAIN (PHOBIUS); CYTOP…	C:GO:0016020	C:membrane
g20533.t1	30S ribosomal protein S31, mitochondrial	291	20	8.05e-55	78.6	IPR030826 (PFAM); IPR031414 (PFAM); IPR030826 (NCBIFAM); IPR044695 (PANTHER); SIGNAL_PEPTIDE (PHOBIUS); NON_CYTOPLASMIC_DOMAIN (PHOBIUS); SIGNAL_PEPTIDE_N_REGION (PHOBIUS); SIGNAL_PEPTIDE_H_REGION (PHOBIUS); SIGNAL_PEPTIDE_C_REGION (PHOBIUS)	P:GO:0032544; C:GO:0005840; C:GO:0009536	P:plastid translation; C:ribosome; C:plastid
g20534.t1	probable ADP-ribosylation factor GTPase-activating protein AGD14	1845	20	0	66.51	IPR001164 (PRINTS); G3DSA:1.10.220.150:FF:000005 (FUNFAM); IPR001164 (SMART); IPR038508 (G3DSA:1.10.220.GENE3D); IPR001164 (PFAM); IPR044820 (PANTHER); IPR001164 (PROSITE_PROFILES); cd08838 (CDD); IPR037278 (SUPERFAMILY)	F:GO:0005096	F:GTPase activator activity
g20535.t1	SKP1-like protein 11	468	20	5.27e-97	73.08	IPR011333 (G3DSA:3.30.710.GENE3D); IPR016072 (PFAM); IPR016897 (PANTHER); IPR036296 (SUPERFAMILY)	P:GO:0006511	P:ubiquitin-dependent protein catabolic process
g20536.t1	protein SODIUM POTASSIUM ROOT DEFECTIVE 2	411	20	2.36e-93	93.46	IPR006121 (PFAM); G3DSA:3.30.70.100 (GENE3D); IPR044526 (PANTHER); IPR006121 (PROSITE_PROFILES); PS51257 (PROSITE_PROFILES); IPR006121 (CDD); IPR036163 (SUPERFAMILY)	F:GO:0046872	F:metal ion binding
g20537.t1	uncharacterized protein LOC122596804	450	20	3.23e-104	87.72	IPR007493 (PFAM); IPR036758 (G3DSA:2.30.240.GENE3D); IPR007493 (PANTHER); NON_CYTOPLASMIC_DOMAIN (PHOBIUS); SIGNAL_PEPTIDE (PHOBIUS); SIGNAL_PEPTIDE_H_REGION (PHOBIUS); SIGNAL_PEPTIDE_N_REGION (PHOBIUS); SIGNAL_PEPTIDE_C_REGION (PHOBIUS); PS51257 (PROSITE_PROFILES); SignalP-noTM (SIGNALP_EUK); SignalP-noTM (SIGNALP_GRAM_NEGATIVE); SignalP-TM (SIGNALP_GRAM_POSITIVE); IPR036758 (SUPERFAMILY)	no GO terms	no GO terms
g20538.t1	uncharacterized protein LOC122608903	306	4	6.89e-07	87.14	no IPS match	no IPS match	no IPS match
g20539.t1	VIN3-like protein 1	1821	20	0	89.14	Coil (COILS); IPR032881 (PFAM); IPR003961 (PFAM); PF23380 (PFAM); IPR013783 (G3DSA:2.60.40.GENE3D); IPR044514 (PANTHER); IPR003961 (PROSITE_PROFILES); cd15521 (CDD); IPR003961 (CDD); IPR036116 (SUPERFAMILY)	P:GO:0010048; P:GO:0040029; F:GO:0005515	P:vernalization response; P:epigenetic regulation of gene expression; F:protein binding
g20540.t1	VIN3-like protein 1	1578	20	1.45e-282	75.02	IPR003961 (SMART); PF23380 (PFAM); IPR013783 (G3DSA:2.60.40.GENE3D); IPR032881 (PFAM); IPR044514 (PANTHER); IPR003961 (PROSITE_PROFILES); cd15521 (CDD); IPR003961 (CDD); IPR036116 (SUPERFAMILY)	P:GO:0010048; P:GO:0040029; F:GO:0005515	P:vernalization response; P:epigenetic regulation of gene expression; F:protein binding
g20541.t1	putative RNA-directed DNA polymerase	1998	20	3.35e-263	67.47	IPR000477 (PFAM); IPR026960 (PFAM); PTHR33116 (PANTHER); CYTOPLASMIC_DOMAIN (PHOBIUS); TRANSMEMBRANE (PHOBIUS); NON_CYTOPLASMIC_DOMAIN (PHOBIUS); IPR000477 (PROSITE_PROFILES); cd01650 (CDD); IPR043502 (SUPERFAMILY)	no GO terms	no GO terms
g20542.t1	3-hydroxyisobutyryl-CoA hydrolase-like protein 3, mitochondrial	1149	20	1.22e-269	92.31	G3DSA:3.90.226.10:FF:000062 (FUNFAM); G3DSA:3.90.226.10 (GENE3D); IPR045004 (PFAM); PIRSR612803-2 (PIRSR); IPR032259 (PANTHER); cd06558 (CDD); IPR029045 (SUPERFAMILY)	P:GO:0006574; F:GO:0003860; C:GO:0005829	P:valine catabolic process; F:3-hydroxyisobutyryl-CoA hydrolase activity; C:cytosol
g20543.t1	uncharacterized protein LOC122596070	1071	20	1.72e-264	91.32	G3DSA:2.60.120.330:FF:000031 (FUNFAM); IPR027443 (G3DSA:2.60.120.GENE3D); PTHR48420 (PANTHER); SSF51197 (SUPERFAMILY)	no GO terms	no GO terms
g20543.t2	uncharacterized protein LOC122596070	1080	20	2.99e-268	91.59	G3DSA:2.60.120.330:FF:000031 (FUNFAM); IPR027443 (G3DSA:2.60.120.GENE3D); PTHR48420 (PANTHER); SSF51197 (SUPERFAMILY)	no GO terms	no GO terms
g20544.t1	-	582				no IPS match	no IPS match	no IPS match
g20545.t1	uncharacterized protein LOC122597886 isoform X1	507	3	1.02e-108	97.14	no IPS match	no IPS match	no IPS match
g20546.t1	peroxiredoxin-2E, chloroplastic-like	648	20	4.18e-146	82.8	G3DSA:3.40.30.10:FF:000020 (FUNFAM); G3DSA:3.40.30.10 (GENE3D); IPR013740 (PFAM); PIRSR000239-1 (PIRSR); PIRSR637944-1 (PIRSR); IPR037944 (PANTHER); SIGNAL_PEPTIDE_H_REGION (PHOBIUS); NON_CYTOPLASMIC_DOMAIN (PHOBIUS); SIGNAL_PEPTIDE_C_REGION (PHOBIUS); SIGNAL_PEPTIDE (PHOBIUS); SIGNAL_PEPTIDE_N_REGION (PHOBIUS); IPR013766 (PROSITE_PROFILES); IPR037944 (CDD); SignalP-TM (SIGNALP_GRAM_POSITIVE); IP…	P:GO:0034599; P:GO:0042744; P:GO:0045454; F:GO:0008379; F:GO:0016491; C:GO:0005737	P:cellular response to oxidative stress; P:hydrogen peroxide catabolic process; P:cell redox homeostasis; F:thioredoxin peroxidase activity; F:oxidoreductase activity; C:cytoplasm
g20547.t1	hypothetical protein E3N88_05995	6327	20	0	75.62	Coil (COILS); G3DSA:1.20.58.1040:FF:000002 (FUNFAM); G3DSA:3.30.300.110:FF:000001 (FUNFAM); G3DSA:3.20.20.80:FF:000008 (FUNFAM); IPR000727 (SMART); IPR012946 (SMART); G3DSA:1.20.58.70 (GENE3D); G3DSA:3.30.300.110 (GENE3D); G3DSA:1.20.58.1040 (GENE3D); G3DSA:3.20.20.80 (GENE3D); IPR030382 (PFAM); IPR029063 (G3DSA:3.40.50.GENE3D); IPR000490 (PFAM); IPR000477 (PFAM); IPR012946 (PFAM); IPR044965 (PAN…	P:GO:0005975; P:GO:0006886; P:GO:0016192; P:GO:0030488; F:GO:0004553; F:GO:0005484; F:GO:0052906; C:GO:0016020	P:carbohydrate metabolic process; P:intracellular protein transport; P:vesicle-mediated transport; P:tRNA methylation; F:hydrolase activity, hydrolyzing O-glycosyl compounds; F:SNAP receptor activity; F:tRNA (guanine(37)-N1)-methyltransferase activity; C:membrane
g20547.t2	hypothetical protein E3N88_05995	6318	20	0	75.5	Coil (COILS); G3DSA:3.20.20.80:FF:000008 (FUNFAM); G3DSA:1.20.58.1040:FF:000002 (FUNFAM); G3DSA:3.30.300.110:FF:000001 (FUNFAM); IPR012946 (SMART); IPR000727 (SMART); G3DSA:1.20.58.70 (GENE3D); IPR030382 (PFAM); G3DSA:1.20.58.1040 (GENE3D); G3DSA:3.30.300.110 (GENE3D); IPR000477 (PFAM); IPR029063 (G3DSA:3.40.50.GENE3D); IPR012946 (PFAM); G3DSA:3.20.20.80 (GENE3D); IPR000490 (PFAM); IPR044965 (PAN…	P:GO:0005975; P:GO:0006886; P:GO:0016192; P:GO:0030488; F:GO:0004553; F:GO:0005484; F:GO:0052906; C:GO:0016020	P:carbohydrate metabolic process; P:intracellular protein transport; P:vesicle-mediated transport; P:tRNA methylation; F:hydrolase activity, hydrolyzing O-glycosyl compounds; F:SNAP receptor activity; F:tRNA (guanine(37)-N1)-methyltransferase activity; C:membrane
g20548.t1	hypothetical protein OSB04_005435	1617	20	5.93e-204	61.55	IPR013103 (PFAM); IPR039537 (PANTHER); cd09272 (CDD); IPR043502 (SUPERFAMILY); IPR012337 (SUPERFAMILY)	no GO terms	no GO terms
g20549.t1	dnaJ homolog subfamily C GRV2	7665	20	0	92.26	G3DSA:1.10.287.110:FF:000030 (FUNFAM); G3DSA:1.25.10.10:FF:000180 (FUNFAM); IPR001623 (SMART); IPR025640 (PFAM); IPR001623 (PFAM); IPR045802 (PFAM); IPR011989 (G3DSA:1.25.10.GENE3D); IPR036869 (G3DSA:1.10.287.GENE3D); IPR011989 (G3DSA:1.25.10.GENE3D); IPR044978 (PANTHER); IPR001623 (PROSITE_PROFILES); IPR001623 (CDD); IPR016024 (SUPERFAMILY); IPR036869 (SUPERFAMILY)	P:GO:0006898; P:GO:0007032; P:GO:2000641; C:GO:0010008	P:receptor-mediated endocytosis; P:endosome organization; P:regulation of early endosome to late endosome transport; C:endosome membrane
g20550.t1	E3 ubiquitin-protein ligase At1g63170-like	1251	20	4.97e-305	87.95	G3DSA:3.30.40.10:FF:000348 (FUNFAM); IPR011016 (SMART); IPR001841 (SMART); IPR001841 (PFAM); IPR013083 (G3DSA:3.30.40.GENE3D); PTHR46225 (PANTHER); TRANSMEMBRANE (PHOBIUS); CYTOPLASMIC_DOMAIN (PHOBIUS); TRANSMEMBRANE (PHOBIUS); TRANSMEMBRANE (PHOBIUS); NON_CYTOPLASMIC_DOMAIN (PHOBIUS); NON_CYTOPLASMIC_DOMAIN (PHOBIUS); CYTOPLASMIC_DOMAIN (PHOBIUS); CYTOPLASMIC_DOMAIN (PHOBIUS); TRANSMEMBRANE (PHO…	F:GO:0008270	F:zinc ion binding
g20551.t1	acyl-ACP thioesterase	1173	20	5.5e-155	70.52	G3DSA:3.10.129.10:FF:000014 (FUNFAM); IPR049427 (PFAM); G3DSA:3.10.129.10 (GENE3D); IPR002864 (PFAM); IPR045023 (PANTHER); IPR029069 (SUPERFAMILY); IPR029069 (SUPERFAMILY)	P:GO:0006633; F:GO:0000036; F:GO:0016297; F:GO:0016790	P:fatty acid biosynthetic process; F:acyl carrier activity; F:fatty acyl-[ACP] hydrolase activity; F:thiolester hydrolase activity
g20552.t1	serine/threonine protein phosphatase 2A 57 kDa regulatory subunit B' kappa isoform-like	1581	20	0	91.66	G3DSA:1.25.10.10:FF:000331 (FUNFAM); IPR002554 (PFAM); IPR002554 (PIRSF); IPR011989 (G3DSA:1.25.10.GENE3D); IPR002554 (PANTHER); IPR016024 (SUPERFAMILY)	P:GO:0007165; F:GO:0019888; C:GO:0000159	P:signal transduction; F:protein phosphatase regulator activity; C:protein phosphatase type 2A complex
g20553.t1	tudor domain-containing protein 3	1257	20	5.74e-280	81.5	SM01161 (SMART); IPR042470 (G3DSA:2.40.50.GENE3D); IPR013894 (PFAM); PTHR13681 (PANTHER)	C:GO:0005634	C:nucleus
g20554.t1	50S ribosomal protein L7/L12	645	20	1.43e-132	87.65	G3DSA:3.30.1390.10:FF:000001 (FUNFAM); IPR008932 (PFAM); IPR014719 (G3DSA:3.30.1390.GENE3D); IPR013823 (PFAM); IPR036235 (G3DSA:1.20.5.GENE3D); IPR000206 (PANTHER); IPR000206 (HAMAP); IPR000206 (CDD); IPR014719 (SUPERFAMILY); IPR036235 (SUPERFAMILY)	P:GO:0006412; F:GO:0003729; F:GO:0003735; C:GO:0005739; C:GO:0005840	P:translation; F:mRNA binding; F:structural constituent of ribosome; C:mitochondrion; C:ribosome
g20555.t1	ABC transporter G family member 32	4263	20	0	95.21	G3DSA:3.40.50.300:FF:000179 (FUNFAM); G3DSA:3.40.50.300:FF:000157 (FUNFAM); IPR003593 (SMART); IPR027417 (G3DSA:3.40.50.GENE3D); IPR029481 (PFAM); IPR027417 (G3DSA:3.40.50.GENE3D); IPR003439 (PFAM); IPR013525 (PFAM); IPR013581 (PFAM); IPR003439 (PFAM); PTHR48040 (PANTHER); CYTOPLASMIC_DOMAIN (PHOBIUS); TRANSMEMBRANE (PHOBIUS); NON_CYTOPLASMIC_DOMAIN (PHOBIUS); NON_CYTOPLASMIC_DOMAIN (PHOBIUS); TR…	F:GO:0005524; F:GO:0016887; F:GO:0140359; C:GO:0016020	F:ATP binding; F:ATP hydrolysis activity; F:ABC-type transporter activity; C:membrane
g20556.t1	transcriptional corepressor LEUNIG-like	636	20	1.74e-111	77.4	IPR001680 (SMART); IPR001680 (PFAM); IPR015943 (G3DSA:2.130.10.GENE3D); IPR015943 (G3DSA:2.130.10.GENE3D); IPR044716 (PANTHER); PS50294 (PROSITE_PROFILES); PS50294 (PROSITE_PROFILES); IPR001680 (PROSITE_PROFILES); IPR001680 (PROSITE_PROFILES); IPR036322 (SUPERFAMILY)	F:GO:0003714; F:GO:0005515	F:transcription corepressor activity; F:protein binding
g20557.t1	putative RNA-directed DNA polymerase	2913	20	0	54.91	PF14223 (PFAM); IPR013103 (PFAM); IPR036397 (G3DSA:3.30.420.GENE3D); PTHR11439 (PANTHER); IPR001584 (PROSITE_PROFILES); cd09272 (CDD); IPR043502 (SUPERFAMILY); IPR012337 (SUPERFAMILY)	P:GO:0015074; F:GO:0003676	P:DNA integration; F:nucleic acid binding
g20558.t1	transcriptional corepressor LEUNIG-like	1332	20	2.33e-251	64.83	IPR001680 (SMART); IPR015943 (G3DSA:2.130.10.GENE3D); IPR006594 (PFAM); IPR001680 (PFAM); IPR044716 (PANTHER); IPR019775 (PROSITE_PATTERNS); IPR006594 (PROSITE_PROFILES); PS50294 (PROSITE_PROFILES); IPR001680 (PROSITE_PROFILES); IPR001680 (PROSITE_PROFILES); IPR036322 (SUPERFAMILY)	F:GO:0003714; F:GO:0005515	F:transcription corepressor activity; F:protein binding
g20559.t1	sodium/pyruvate cotransporter BASS2, chloroplastic	1248	20	4.15e-292	94.59	G3DSA:1.20.1530.20:FF:000018 (FUNFAM); IPR038770 (G3DSA:1.20.1530.GENE3D); IPR002657 (PFAM); IPR004710 (PANTHER); TRANSMEMBRANE (PHOBIUS); CYTOPLASMIC_DOMAIN (PHOBIUS); CYTOPLASMIC_DOMAIN (PHOBIUS); TRANSMEMBRANE (PHOBIUS); TRANSMEMBRANE (PHOBIUS); TRANSMEMBRANE (PHOBIUS); TRANSMEMBRANE (PHOBIUS); TRANSMEMBRANE (PHOBIUS); CYTOPLASMIC_DOMAIN (PHOBIUS); NON_CYTOPLASMIC_DOMAIN (PHOBIUS); TRANSMEMBRA…	C:GO:0016020	C:membrane
g20560.t1	phospholipase SGR2-like	2646	20	0	86.37	Coil (COILS); Coil (COILS); IPR004177 (SMART); PF23463 (PFAM); IPR004177 (PFAM); PTHR23509 (PANTHER); IPR004177 (PROSITE_PROFILES); IPR029058 (SUPERFAMILY)	F:GO:0004620; F:GO:0046872; C:GO:0005737	F:phospholipase activity; F:metal ion binding; C:cytoplasm
g20561.t1	uncharacterized protein LOC122601294	435	20	1.26e-19	71.2	no IPS match	no IPS match	no IPS match
g20562.t1	probable inactive receptor kinase At2g26730	1920	20	0	86.18	G3DSA:1.10.510.10:FF:000095 (FUNFAM); G3DSA:3.30.200.20:FF:000307 (FUNFAM); G3DSA:3.80.10.10:FF:000731 (FUNFAM); G3DSA:3.30.200.20 (GENE3D); IPR032675 (G3DSA:3.80.10.GENE3D); IPR032675 (G3DSA:3.80.10.GENE3D); IPR000719 (PFAM); G3DSA:1.10.510.10 (GENE3D); IPR001611 (PFAM); PIRSR000636-2 (PIRSR); PIRSR000666-2 (PIRSR); PIRSR000617-2 (PIRSR); PIRSR628788-2 (PIRSR); PIRSR037281-2 (PIRSR); PIRSR000632…	P:GO:0006468; F:GO:0004672; F:GO:0005515; F:GO:0005524	P:protein phosphorylation; F:protein kinase activity; F:protein binding; F:ATP binding
g20563.t1	probable inactive serine/threonine-protein kinase fnkC	339	2	1.19e-19	59.8	no IPS match	no IPS match	no IPS match
g20564.t1	pentatricopeptide repeat-containing protein At5g55740, chloroplastic	2487	20	0	87.07	G3DSA:1.25.40.10:FF:000196 (FUNFAM); G3DSA:1.25.40.10:FF:000380 (FUNFAM); G3DSA:1.25.40.10:FF:000090 (FUNFAM); G3DSA:1.25.40.10:FF:000343 (FUNFAM); IPR002885 (PFAM); IPR002885 (NCBIFAM); IPR011990 (G3DSA:1.25.40.GENE3D); IPR002885 (PFAM); IPR011990 (G3DSA:1.25.40.GENE3D); IPR046848 (PFAM); IPR046960 (PANTHER); IPR002885 (PROSITE_PROFILES); IPR002885 (PROSITE_PROFILES); IPR002885 (PROSITE_PROFILES…	P:GO:0009451; F:GO:0003723; F:GO:0005515	P:RNA modification; F:RNA binding; F:protein binding
g20565.t1	DELLA protein GAI-like	1632	20	0	86.95	SM01129 (SMART); IPR038088 (G3DSA:1.10.10.GENE3D); IPR005202 (PFAM); IPR021914 (PFAM); IPR005202 (PANTHER); IPR005202 (PROSITE_PROFILES)	no GO terms	no GO terms
g20566.t1	uncharacterized protein LOC122598491	1206	20	1.64e-300	85.68	IPR001810 (PFAM); IPR050796 (PANTHER); IPR001810 (PROSITE_PROFILES); SSF69304 (SUPERFAMILY); IPR036047 (SUPERFAMILY)	F:GO:0005515	F:protein binding
g20567.t1	rhodanese-like domain-containing protein 4A, chloroplastic	468	2	1.4e-29	67.39	no IPS match	no IPS match	no IPS match
g20568.t1	uncharacterized protein LOC122591929	789	20	5.26e-142	53.56	Coil (COILS); PTHR45023 (PANTHER)	no GO terms	no GO terms
g20569.t1	hypothetical protein OSB04_018596	1929	20	2.96e-244	57.83	IPR013103 (PFAM); PTHR11439 (PANTHER); IPR043502 (SUPERFAMILY)	no GO terms	no GO terms
g20570.t1	hypothetical protein OSB04_005815	4143	20	0	59.72	IPR013103 (PFAM); PTHR11439 (PANTHER); cd09272 (CDD); cd09272 (CDD); IPR043502 (SUPERFAMILY); IPR043502 (SUPERFAMILY)	no GO terms	no GO terms
g20571.t1	-	345				no IPS match	no IPS match	no IPS match
g20572.t1	-	522				no IPS match	no IPS match	no IPS match
g20573.t1	GDP-fucose transporter 1	426	20	6.57e-87	92.11	IPR050186 (PANTHER); TRANSMEMBRANE (PHOBIUS); CYTOPLASMIC_DOMAIN (PHOBIUS); TRANSMEMBRANE (PHOBIUS); NON_CYTOPLASMIC_DOMAIN (PHOBIUS); CYTOPLASMIC_DOMAIN (PHOBIUS); TRANSMEMBRANE (PHOBIUS); NON_CYTOPLASMIC_DOMAIN (PHOBIUS); TMhelix (TMHMM); TMhelix (TMHMM); TMhelix (TMHMM)	no GO terms	no GO terms
g20574.t1	-	798				IPR045012 (PANTHER); SSF54277 (SUPERFAMILY)	F:GO:0003700	F:DNA-binding transcription factor activity
g20575.t1	GDP-fucose transporter 1	1038	20	1.01e-243	94.56	IPR004853 (PFAM); IPR050186 (PANTHER); TRANSMEMBRANE (PHOBIUS); TRANSMEMBRANE (PHOBIUS); TRANSMEMBRANE (PHOBIUS); CYTOPLASMIC_DOMAIN (PHOBIUS); TRANSMEMBRANE (PHOBIUS); NON_CYTOPLASMIC_DOMAIN (PHOBIUS); TRANSMEMBRANE (PHOBIUS); TRANSMEMBRANE (PHOBIUS); CYTOPLASMIC_DOMAIN (PHOBIUS); NON_CYTOPLASMIC_DOMAIN (PHOBIUS); CYTOPLASMIC_DOMAIN (PHOBIUS); NON_CYTOPLASMIC_DOMAIN (PHOBIUS); TRANSMEMBRANE (PHO…	no GO terms	no GO terms
g20576.t1	-	207				no IPS match	no IPS match	no IPS match
g20577.t1	hypothetical protein Ccrd_004172	204	5	6.89e-08	65.6	PTHR37077 (PANTHER)	no GO terms	no GO terms
g20578.t1	-	255				no IPS match	no IPS match	no IPS match
g20579.t1	-	330				no IPS match	no IPS match	no IPS match
g20580.t1	putative F-box protein At3g23960	732	20	4.3e-27	64.68	IPR013187 (PFAM)	no GO terms	no GO terms
g20581.t1	hypothetical protein	240	9	1.16e-14	75.15	no IPS match	no IPS match	no IPS match
g20582.t1	uncharacterized protein LOC122597562	393	20	1.5e-75	79.94	PTHR47150 (PANTHER)	no GO terms	no GO terms
g20583.t1	pentatricopeptide repeat-containing protein At2g44880	1704	20	0	84.24	G3DSA:1.25.40.10:FF:000348 (FUNFAM); G3DSA:1.25.40.10:FF:000184 (FUNFAM); G3DSA:1.25.40.10:FF:000364 (FUNFAM); IPR002885 (PFAM); IPR011990 (G3DSA:1.25.40.GENE3D); IPR002885 (NCBIFAM); IPR011990 (G3DSA:1.25.40.GENE3D); IPR011990 (G3DSA:1.25.40.GENE3D); IPR002885 (PFAM); IPR002885 (PFAM); IPR046848 (PFAM); IPR046960 (PANTHER); NON_CYTOPLASMIC_DOMAIN (PHOBIUS); SIGNAL_PEPTIDE (PHOBIUS); SIGNAL_PEPTI…	P:GO:0009451; F:GO:0003723; F:GO:0005515	P:RNA modification; F:RNA binding; F:protein binding
g20584.t1	uncharacterized protein LOC122597563	2733	20	6.26e-263	89.03	G3DSA:3.20.80.10:FF:000008 (FUNFAM); IPR006917 (PFAM); IPR011256 (G3DSA:3.20.80.GENE3D); IPR018790 (PFAM); IPR036397 (G3DSA:3.30.420.GENE3D); PTHR47169 (PANTHER); IPR011256 (SUPERFAMILY); IPR011256 (SUPERFAMILY); IPR032710 (SUPERFAMILY)	F:GO:0003676	F:nucleic acid binding
g20585.t1	uncharacterized protein LOC122597948	1002	20	9.68e-245	85.66	IPR011016 (SMART); IPR011016 (PFAM); IPR013083 (G3DSA:3.30.40.GENE3D); PTHR46347 (PANTHER); TRANSMEMBRANE (PHOBIUS); NON_CYTOPLASMIC_DOMAIN (PHOBIUS); CYTOPLASMIC_DOMAIN (PHOBIUS); NON_CYTOPLASMIC_DOMAIN (PHOBIUS); TRANSMEMBRANE (PHOBIUS); TRANSMEMBRANE (PHOBIUS); CYTOPLASMIC_DOMAIN (PHOBIUS); IPR011016 (PROSITE_PROFILES); cd16495 (CDD); SSF57850 (SUPERFAMILY); TMhelix (TMHMM); TMhelix (TMHMM); T…	F:GO:0008270	F:zinc ion binding
g20586.t1	uncharacterized protein LOC122597565	867	20	2.56e-208	75.63	IPR011016 (SMART); IPR013083 (G3DSA:3.30.40.GENE3D); IPR011016 (PFAM); PTHR46347 (PANTHER); TRANSMEMBRANE (PHOBIUS); TRANSMEMBRANE (PHOBIUS); TRANSMEMBRANE (PHOBIUS); NON_CYTOPLASMIC_DOMAIN (PHOBIUS); CYTOPLASMIC_DOMAIN (PHOBIUS); CYTOPLASMIC_DOMAIN (PHOBIUS); TRANSMEMBRANE (PHOBIUS); NON_CYTOPLASMIC_DOMAIN (PHOBIUS); CYTOPLASMIC_DOMAIN (PHOBIUS); IPR011016 (PROSITE_PROFILES); cd16495 (CDD); SSF5…	F:GO:0008270	F:zinc ion binding
g20587.t1	potassium channel AKT1	2700	20	0	87.04	IPR002110 (PRINTS); IPR003938 (PRINTS); G3DSA:2.60.120.10:FF:000074 (FUNFAM); G3DSA:1.10.287.70:FF:000123 (FUNFAM); IPR000595 (SMART); IPR002110 (SMART); IPR005821 (PFAM); G3DSA:1.10.287.70 (GENE3D); IPR014710 (G3DSA:2.60.120.GENE3D); IPR036770 (G3DSA:1.25.40.GENE3D); IPR021789 (PFAM); IPR000595 (PFAM); IPR002110 (PFAM); PIRSR000548-1 (PIRSR); IPR045319 (PANTHER); TRANSMEMBRANE (PHOBIUS); TRANSME…	P:GO:0006811; P:GO:0006813; P:GO:0055085; F:GO:0005216; F:GO:0005249; F:GO:0005515; C:GO:0016020	P:monoatomic ion transport; P:potassium ion transport; P:transmembrane transport; F:monoatomic ion channel activity; F:voltage-gated potassium channel activity; F:protein binding; C:membrane
g20588.t1	protein ALP1-like	1233	20	2.11e-243	79.2	IPR006912 (PFAM); PTHR47150 (PANTHER)	no GO terms	no GO terms
g20589.t1	cytochrome P450 734A1	1308	20	0	92.13	Coil (COILS); IPR002401 (PRINTS); IPR001128 (PRINTS); G3DSA:1.10.630.10:FF:000029 (FUNFAM); IPR036396 (G3DSA:1.10.630.GENE3D); IPR001128 (PFAM); PIRSR000047-1 (PIRSR); PIRSR602402-1 (PIRSR); PIRSR602403-1 (PIRSR); PIRSR602399-1 (PIRSR); PIRSR000209-1 (PIRSR); IPR050665 (PANTHER); IPR017972 (PROSITE_PATTERNS); IPR036396 (SUPERFAMILY)	P:GO:0010268; P:GO:0016131; F:GO:0004497; F:GO:0005506; F:GO:0016705; F:GO:0020037	P:brassinosteroid homeostasis; P:brassinosteroid metabolic process; F:monooxygenase activity; F:iron ion binding; F:oxidoreductase activity, acting on paired donors, with incorporation or reduction of molecular oxygen; F:heme binding
g20590.t1	uncharacterized protein LOC122594938	1119	20	4.14e-259	65.66	IPR005491 (SMART); IPR014002 (SMART); IPR036142 (G3DSA:1.10.1240.GENE3D); IPR008395 (PFAM); IPR005491 (PFAM); PTHR31917 (PANTHER); IPR005491 (PROSITE_PROFILES); IPR036142 (SUPERFAMILY)	no GO terms	no GO terms
g20591.t1	hypothetical protein HanIR_Chr10g0499151	267	20	6.7e-39	75.87	PTHR34189 (PANTHER); TRANSMEMBRANE (PHOBIUS); NON_CYTOPLASMIC_DOMAIN (PHOBIUS); CYTOPLASMIC_DOMAIN (PHOBIUS); TMhelix (TMHMM)	no GO terms	no GO terms
g20592.t1	protein arginine N-methyltransferase PRMT10	1155	20	5.99e-283	93.44	G3DSA:3.40.50.150:FF:000132 (FUNFAM); G3DSA:2.70.160.11:FF:000012 (FUNFAM); IPR055135 (PFAM); IPR029063 (G3DSA:3.40.50.GENE3D); G3DSA:2.70.160.11 (GENE3D); PF06325 (PFAM); PIRSR015894-1 (PIRSR); PIRSR015894-2 (PIRSR); PIRSR017269-1 (PIRSR); PIRSR037350-1 (PIRSR); IPR025799 (PANTHER); IPR025799 (PROSITE_PROFILES); cd02440 (CDD); IPR029063 (SUPERFAMILY)	P:GO:0006338; P:GO:0018216; P:GO:0019919; P:GO:0034969; F:GO:0016274; F:GO:0042054; C:GO:0005634	P:chromatin remodeling; P:peptidyl-arginine methylation; P:peptidyl-arginine methylation, to asymmetrical-dimethyl arginine; P:obsolete histone arginine methylation; F:protein-arginine N-methyltransferase activity; F:histone methyltransferase activity; C:nucleus
g20593.t1	acyl-protein thioesterase 2-like	828	20	1.73e-74	65.18	IPR029058 (G3DSA:3.40.50.GENE3D); IPR029058 (G3DSA:3.40.50.GENE3D); PTHR46234 (PANTHER); TRANSMEMBRANE (PHOBIUS); CYTOPLASMIC_DOMAIN (PHOBIUS); NON_CYTOPLASMIC_DOMAIN (PHOBIUS); IPR029058 (SUPERFAMILY)	no GO terms	no GO terms
g20593.t2	acyl-protein thioesterase 2-like	879	20	3.14e-74	65.18	IPR029058 (G3DSA:3.40.50.GENE3D); PTHR46234 (PANTHER); NON_CYTOPLASMIC_DOMAIN (PHOBIUS); TRANSMEMBRANE (PHOBIUS); CYTOPLASMIC_DOMAIN (PHOBIUS); IPR029058 (SUPERFAMILY)	no GO terms	no GO terms
g20594.t1	reverse transcriptase domain-containing protein	2355	20	0	84.49	Coil (COILS); G3DSA:3.30.70.270:FF:000003 (FUNFAM); G3DSA:3.30.70.270:FF:000020 (FUNFAM); IPR043128 (G3DSA:3.30.70.GENE3D); IPR036397 (G3DSA:3.30.420.GENE3D); IPR000477 (PFAM); IPR041373 (PFAM); IPR043128 (G3DSA:3.30.70.GENE3D); IPR041588 (PFAM); G3DSA:1.10.340.70 (GENE3D); PF24626 (PFAM); IPR050951 (PANTHER); IPR000477 (PROSITE_PROFILES); IPR001584 (PROSITE_PROFILES); cd09274 (CDD); cd01647 (CDD…	P:GO:0015074; F:GO:0003676	P:DNA integration; F:nucleic acid binding
g20594.t2	hypothetical protein QVD17_19660	4533	20	0	71.03	Coil (COILS); Coil (COILS); Coil (COILS); G3DSA:3.30.70.270:FF:000003 (FUNFAM); G3DSA:3.30.70.270:FF:000020 (FUNFAM); IPR001878 (SMART); PF08284 (PFAM); IPR001878 (PFAM); IPR021109 (G3DSA:2.40.70.GENE3D); IPR041373 (PFAM); IPR043128 (G3DSA:3.30.70.GENE3D); IPR036397 (G3DSA:3.30.420.GENE3D); G3DSA:3.10.10.10 (GENE3D); IPR041588 (PFAM); PF24626 (PFAM); IPR043128 (G3DSA:3.30.70.GENE3D); G3DSA:1.10.3…	P:GO:0006508; P:GO:0015074; F:GO:0003676; F:GO:0004190; F:GO:0008270	P:proteolysis; P:DNA integration; F:nucleic acid binding; F:aspartic-type endopeptidase activity; F:zinc ion binding
g20595.t1	acyl-protein thioesterase 2-like	546	20	5.56e-117	82.39	IPR029058 (G3DSA:3.40.50.GENE3D); IPR003140 (PFAM); PTHR46234 (PANTHER); IPR029058 (SUPERFAMILY)	F:GO:0016787	F:hydrolase activity
g20596.t1	deSI-like protein At4g17486	984	20	7.56e-115	87.11	IPR008580 (SMART); IPR042266 (G3DSA:3.90.1720.GENE3D); IPR008580 (PFAM); IPR008580 (PANTHER); NON_CYTOPLASMIC_DOMAIN (PHOBIUS); CYTOPLASMIC_DOMAIN (PHOBIUS); TRANSMEMBRANE (PHOBIUS); IPR008580 (PROSITE_PROFILES); TMhelix (TMHMM)	P:GO:0016579; P:GO:0070646; F:GO:0008233; F:GO:0101005	P:protein deubiquitination; P:protein modification by small protein removal; F:peptidase activity; F:deubiquitinase activity
g20597.t1	protein kinase PINOID 2	1428	20	0	95.01	Coil (COILS); G3DSA:3.30.200.20:FF:000351 (FUNFAM); G3DSA:1.10.510.10:FF:000277 (FUNFAM); G3DSA:1.10.510.10:FF:000020 (FUNFAM); IPR000719 (SMART); IPR000719 (PFAM); G3DSA:1.10.510.10 (GENE3D); G3DSA:3.30.200.20 (GENE3D); PIRSR038189-2 (PIRSR); PIRSR000636-1 (PIRSR); PIRSR637770-1 (PIRSR); PIRSR000632-1 (PIRSR); PIRSR000628-1 (PIRSR); PIRSR600239-51 (PIRSR); PIRSR630616-2 (PIRSR); PIRSR000619-1 (P…	P:GO:0006468; F:GO:0004672; F:GO:0005524	P:protein phosphorylation; F:protein kinase activity; F:ATP binding
g20598.t1	-	207				no IPS match	no IPS match	no IPS match
g20599.t1	-	357				no IPS match	no IPS match	no IPS match
g20600.t1	zinc finger Ran-binding domain-containing protein 2	399	20	6.06e-103	94.37	IPR001876 (SMART); IPR001876 (PFAM); G3DSA:4.10.1060.10 (GENE3D); PTHR23111 (PANTHER); IPR001876 (PROSITE_PATTERNS); IPR001876 (PROSITE_PATTERNS); IPR001876 (PROSITE_PATTERNS); IPR001876 (PROSITE_PROFILES); IPR001876 (PROSITE_PROFILES); IPR001876 (PROSITE_PROFILES); IPR036443 (SUPERFAMILY); IPR036443 (SUPERFAMILY); IPR036443 (SUPERFAMILY)	F:GO:0003729; C:GO:0005737	F:mRNA binding; C:cytoplasm
g20601.t1	zinc finger Ran-binding domain-containing protein 2-like	375	20	9.99e-87	85.53	IPR001876 (SMART); G3DSA:4.10.1060.10 (GENE3D); IPR001876 (PFAM); PTHR23111 (PANTHER); IPR001876 (PROSITE_PATTERNS); IPR001876 (PROSITE_PATTERNS); IPR001876 (PROSITE_PROFILES); IPR001876 (PROSITE_PROFILES); IPR001876 (PROSITE_PROFILES); IPR036443 (SUPERFAMILY); IPR036443 (SUPERFAMILY); IPR036443 (SUPERFAMILY)	F:GO:0003729; C:GO:0005737	F:mRNA binding; C:cytoplasm
g20602.t1	pentatricopeptide repeat-containing protein At4g39530	2205	20	0	87.9	G3DSA:1.25.40.10:FF:000361 (FUNFAM); G3DSA:1.25.40.10:FF:000090 (FUNFAM); G3DSA:1.25.40.10:FF:000488 (FUNFAM); G3DSA:1.25.40.10:FF:000196 (FUNFAM); G3DSA:1.25.40.10:FF:000353 (FUNFAM); IPR046848 (PFAM); IPR011990 (G3DSA:1.25.40.GENE3D); IPR002885 (PFAM); IPR011990 (G3DSA:1.25.40.GENE3D); IPR002885 (PFAM); IPR002885 (NCBIFAM); IPR011990 (G3DSA:1.25.40.GENE3D); IPR046960 (PANTHER); IPR002885 (PROSI…	P:GO:0009451; F:GO:0003723; F:GO:0005515	P:RNA modification; F:RNA binding; F:protein binding
g20603.t1	NADH-cytochrome b5 reductase-like protein	1326	20	4.08e-236	93.57	IPR001709 (PRINTS); PR00406 (PRINTS); G3DSA:2.40.30.10:FF:000032 (FUNFAM); G3DSA:3.40.50.80:FF:000009 (FUNFAM); IPR001433 (PFAM); IPR008333 (PFAM); IPR039261 (G3DSA:3.40.50.GENE3D); G3DSA:2.40.30.10 (GENE3D); PIRSR601834-1 (PIRSR); PIRSR000207-1 (PIRSR); IPR001834 (PANTHER); IPR017927 (PROSITE_PROFILES); cd06183 (CDD); IPR017938 (SUPERFAMILY); IPR039261 (SUPERFAMILY)	F:GO:0004128; F:GO:0016491	F:cytochrome-b5 reductase activity, acting on NAD(P)H; F:oxidoreductase activity
g20604.t1	pre-mRNA-splicing factor ATP-dependent RNA helicase DEAH7	1092	20	1.12e-48	60.82	IPR027417 (G3DSA:3.40.50.GENE3D); PTHR18934 (PANTHER); IPR027417 (SUPERFAMILY)	F:GO:0003723; F:GO:0004386; C:GO:0005622	F:RNA binding; F:helicase activity; C:intracellular anatomical structure
g20605.t1	DEAD-box ATP-dependent RNA helicase 52-like	2010	20	0	82.11	G3DSA:3.40.50.300:FF:000008 (FUNFAM); G3DSA:3.40.50.300:FF:000397 (FUNFAM); IPR001650 (SMART); IPR014001 (SMART); IPR011545 (PFAM); IPR027417 (G3DSA:3.40.50.GENE3D); IPR027417 (G3DSA:3.40.50.GENE3D); IPR001650 (PFAM); PTHR47958 (PANTHER); IPR001650 (PROSITE_PROFILES); IPR014001 (PROSITE_PROFILES); IPR014014 (PROSITE_PROFILES); cd18787 (CDD); IPR044763 (CDD); IPR027417 (SUPERFAMILY)	F:GO:0003676; F:GO:0003724; F:GO:0005524	F:nucleic acid binding; F:RNA helicase activity; F:ATP binding
g20606.t1	uncharacterized protein LOC122595790	513	1	1.82e-72	100	no IPS match	no IPS match	no IPS match
g20607.t1	uncharacterized protein LOC122595789 isoform X1	837	2	1.98e-130	100	no IPS match	no IPS match	no IPS match
g20608.t1	putative RNA-directed DNA polymerase	717	20	1.37e-07	53.86	no IPS match	no IPS match	no IPS match
g20609.t1	uncharacterized protein LOC122598022 isoform X2	360	2	6.64e-76	80	no IPS match	no IPS match	no IPS match
g20610.t1	hypothetical protein OSB04_005435	2058	20	0	67.44	IPR036397 (G3DSA:3.30.420.GENE3D); IPR013103 (PFAM); IPR001584 (PFAM); IPR039537 (PANTHER); IPR001584 (PROSITE_PROFILES); cd09272 (CDD); IPR043502 (SUPERFAMILY); IPR012337 (SUPERFAMILY)	P:GO:0015074; F:GO:0003676	P:DNA integration; F:nucleic acid binding
g20611.t1	uncharacterized protein LOC122604438	2127	20	5.4e-159	70.33	IPR025452 (PFAM); IPR025312 (PFAM); PTHR48258 (PANTHER)	no GO terms	no GO terms
g20612.t1	uncharacterized protein LOC122598022 isoform X1	423	1	8.08e-27	65.83	no IPS match	no IPS match	no IPS match
g20613.t1	adenine nucleotide transporter BT1, chloroplastic/mitochondrial-like	1170	20	4.91e-280	92.83	IPR002067 (PRINTS); IPR018108 (PFAM); IPR023395 (G3DSA:1.50.40.GENE3D); PTHR24089 (PANTHER); IPR018108 (PROSITE_PROFILES); IPR018108 (PROSITE_PROFILES); IPR018108 (PROSITE_PROFILES); IPR023395 (SUPERFAMILY)	P:GO:0055085	P:transmembrane transport
g20614.t1	chaperone protein dnaJ 49-like	2046	20	6.44e-190	80.75	IPR001623 (PRINTS); IPR001623 (SMART); IPR001623 (PFAM); IPR036869 (G3DSA:1.10.287.GENE3D); IPR051100 (PANTHER); IPR001623 (PROSITE_PROFILES); IPR001623 (CDD); IPR036869 (SUPERFAMILY)	P:GO:0051085; P:GO:0071218; F:GO:0030544; C:GO:0005789	P:chaperone cofactor-dependent protein refolding; P:cellular response to misfolded protein; F:Hsp70 protein binding; C:endoplasmic reticulum membrane
g20615.t1	NHP2-like protein 1	387	20	3.06e-83	99.38	IPR002415 (PRINTS); IPR018492 (PRINTS); G3DSA:3.30.1330.30:FF:000002 (FUNFAM); IPR004038 (PFAM); IPR029064 (G3DSA:3.30.1330.GENE3D); IPR050257 (PANTHER); IPR004037 (PROSITE_PATTERNS); cd21104 (CDD); IPR029064 (SUPERFAMILY)	P:GO:0042254; F:GO:0003723; C:GO:0005730; C:GO:1990904	P:ribosome biogenesis; F:RNA binding; C:nucleolus; C:ribonucleoprotein complex
g20616.t1	pentatricopeptide repeat-containing protein At4g32430, mitochondrial	2166	20	0	88.76	G3DSA:1.25.40.10:FF:001392 (FUNFAM); G3DSA:1.25.40.10:FF:000453 (FUNFAM); G3DSA:1.25.40.10:FF:000573 (FUNFAM); G3DSA:1.25.40.10:FF:000205 (FUNFAM); IPR046848 (PFAM); IPR002885 (NCBIFAM); IPR011990 (G3DSA:1.25.40.GENE3D); IPR002885 (PFAM); IPR011990 (G3DSA:1.25.40.GENE3D); IPR002885 (PFAM); IPR046960 (PANTHER); IPR002885 (PROSITE_PROFILES); IPR002885 (PROSITE_PROFILES); IPR002885 (PROSITE_PROFILES…	P:GO:0009451; F:GO:0003723; F:GO:0005515	P:RNA modification; F:RNA binding; F:protein binding
g20617.t1	probable sugar phosphate/phosphate translocator At5g25400	879	20	2.05e-195	93.34	IPR004853 (PFAM); IPR050186 (PANTHER); CYTOPLASMIC_DOMAIN (PHOBIUS); CYTOPLASMIC_DOMAIN (PHOBIUS); TRANSMEMBRANE (PHOBIUS); CYTOPLASMIC_DOMAIN (PHOBIUS); SIGNAL_PEPTIDE_H_REGION (PHOBIUS); TRANSMEMBRANE (PHOBIUS); TRANSMEMBRANE (PHOBIUS); NON_CYTOPLASMIC_DOMAIN (PHOBIUS); SIGNAL_PEPTIDE_C_REGION (PHOBIUS); TRANSMEMBRANE (PHOBIUS); TRANSMEMBRANE (PHOBIUS); SIGNAL_PEPTIDE_N_REGION (PHOBIUS); NON_CY…	no GO terms	no GO terms
g20618.t1	nuclear pore complex protein NUP205 isoform X1	5616	20	0	93.74	Coil (COILS); IPR021827 (PFAM); IPR021827 (PANTHER); NON_CYTOPLASMIC_DOMAIN (PHOBIUS); TRANSMEMBRANE (PHOBIUS); TRANSMEMBRANE (PHOBIUS); CYTOPLASMIC_DOMAIN (PHOBIUS); NON_CYTOPLASMIC_DOMAIN (PHOBIUS)	C:GO:0005643	C:nuclear pore
g20619.t1	uncharacterized protein LOC122594896	342	2	8.22e-21	84.72	no IPS match	no IPS match	no IPS match
g20620.t1	uncharacterized protein LOC122594896	645	1	1.93e-31	80.19	no IPS match	no IPS match	no IPS match
g20621.t1	uncharacterized protein LOC122596381	1479	20	1.5e-147	86.71	IPR021467 (PFAM); IPR021467 (PANTHER); NON_CYTOPLASMIC_DOMAIN (PHOBIUS); SIGNAL_PEPTIDE (PHOBIUS); SIGNAL_PEPTIDE_C_REGION (PHOBIUS); SIGNAL_PEPTIDE_N_REGION (PHOBIUS); SIGNAL_PEPTIDE_H_REGION (PHOBIUS)	no GO terms	no GO terms
g20622.t1	putative RNA-directed DNA polymerase	1596	20	1.81e-180	70.06	IPR013103 (PFAM); PTHR11439 (PANTHER); cd09272 (CDD); IPR043502 (SUPERFAMILY)	no GO terms	no GO terms
g20623.t1	SPX domain-containing protein 1-like	894	20	2.73e-201	85.76	Coil (COILS); IPR004331 (PFAM); IPR031142 (PANTHER); IPR004331 (PROSITE_PROFILES); cd14481 (CDD)	P:GO:0016036	P:cellular response to phosphate starvation
g20624.t1	peroxidase 25	981	20	2.95e-231	93.02	IPR000823 (PRINTS); IPR002016 (PRINTS); G3DSA:1.10.520.10:FF:000008 (FUNFAM); G3DSA:1.10.420.10:FF:000010 (FUNFAM); IPR002016 (PFAM); G3DSA:1.10.520.10 (GENE3D); G3DSA:1.10.420.10 (GENE3D); PIRSR600823-4 (PIRSR); PIRSR600823-2 (PIRSR); PIRSR600823-1 (PIRSR); PIRSR600823-5 (PIRSR); PIRSR600823-3 (PIRSR); IPR000823 (PANTHER); IPR019793 (PROSITE_PATTERNS); IPR019794 (PROSITE_PATTERNS); SIGNAL_PEPTID…	P:GO:0006979; P:GO:0042744; F:GO:0004601; F:GO:0020037	P:response to oxidative stress; P:hydrogen peroxide catabolic process; F:peroxidase activity; F:heme binding
g20625.t1	phospholipase D alpha 1-like	2922	20	0	94.13	G3DSA:3.30.870.10:FF:000027 (FUNFAM); G3DSA:3.30.870.10:FF:000025 (FUNFAM); IPR000008 (SMART); IPR001736 (SMART); G3DSA:3.30.870.10 (GENE3D); G3DSA:3.30.870.10 (GENE3D); IPR011402 (PIRSF); IPR024632 (PFAM); IPR035892 (G3DSA:2.60.40.GENE3D); IPR000008 (PFAM); IPR001736 (PFAM); IPR015679 (PANTHER); IPR001736 (PROSITE_PROFILES); IPR001736 (PROSITE_PROFILES); IPR000008 (PROSITE_PROFILES); cd04015 (CD…	P:GO:0009395; P:GO:0046470; F:GO:0003824; F:GO:0004630; F:GO:0005509; C:GO:0005886; C:GO:0016020	P:phospholipid catabolic process; P:phosphatidylcholine metabolic process; F:catalytic activity; F:phospholipase D activity; F:calcium ion binding; C:plasma membrane; C:membrane
g20626.t1	U4/U6 small nuclear ribonucleoprotein Prp31 homolog	882	20	8.25e-210	59.84	IPR012976 (SMART); IPR042239 (G3DSA:1.10.246.GENE3D); G3DSA:1.10.287.4070 (GENE3D); IPR002687 (PFAM); IPR027105 (PANTHER); IPR002687 (PROSITE_PROFILES); IPR036070 (SUPERFAMILY)	P:GO:0000244; P:GO:0000398; C:GO:0005687; C:GO:0046540; C:GO:0071011; C:GO:0097526	P:spliceosomal tri-snRNP complex assembly; P:mRNA splicing, via spliceosome; C:U4 snRNP; C:U4/U6 x U5 tri-snRNP complex; C:precatalytic spliceosome; C:spliceosomal tri-snRNP complex
g20627.t1	uncharacterized protein LOC122596725	411	20	2.45e-86	83.99	PTHR33564 (PANTHER); SIGNAL_PEPTIDE_C_REGION (PHOBIUS); NON_CYTOPLASMIC_DOMAIN (PHOBIUS); SIGNAL_PEPTIDE (PHOBIUS); SIGNAL_PEPTIDE_H_REGION (PHOBIUS); SIGNAL_PEPTIDE_N_REGION (PHOBIUS); SignalP-TM (SIGNALP_GRAM_POSITIVE); TMhelix (TMHMM)	no GO terms	no GO terms
g20628.t1	2-oxoglutarate dehydrogenase, mitochondrial-like	3072	20	0	97.48	G3DSA:1.10.287.1150:FF:000002 (FUNFAM); G3DSA:3.40.50.12470:FF:000003 (FUNFAM); G3DSA:3.40.50.970:FF:000002 (FUNFAM); G3DSA:3.40.50.11610:FF:000006 (FUNFAM); IPR005475 (SMART); IPR042179 (G3DSA:3.40.50.GENE3D); IPR032106 (PFAM); G3DSA:1.10.287.1150 (GENE3D); IPR011603 (NCBIFAM); IPR031717 (PFAM); G3DSA:3.40.50.12470 (GENE3D); IPR011603 (PIRSF); G3DSA:3.40.50.970 (GENE3D); IPR001017 (PFAM); IPR005…	P:GO:0006099; F:GO:0004591; F:GO:0016624; F:GO:0030976; C:GO:0005739; C:GO:0045252	P:tricarboxylic acid cycle; F:oxoglutarate dehydrogenase (succinyl-transferring) activity; F:oxidoreductase activity, acting on the aldehyde or oxo group of donors, disulfide as acceptor; F:thiamine pyrophosphate binding; C:mitochondrion; C:oxoglutarate dehydrogenase complex
g20629.t1	hypothetical protein L1987_71404	636	20	2.91e-112	67.37	PTHR11439 (PANTHER); cd09272 (CDD); IPR043502 (SUPERFAMILY)	no GO terms	no GO terms
g20630.t1	EIN3-binding F-box protein 2-like	1791	20	0	89.81	G3DSA:3.80.10.10:FF:000473 (FUNFAM); G3DSA:3.80.10.10:FF:000451 (FUNFAM); IPR006553 (SMART); IPR001611 (PFAM); IPR032675 (G3DSA:3.80.10.GENE3D); IPR032675 (G3DSA:3.80.10.GENE3D); IPR001810 (PFAM); PTHR13318 (PANTHER); IPR036047 (SUPERFAMILY); SSF52047 (SUPERFAMILY); SSF52047 (SUPERFAMILY)	P:GO:0031146; F:GO:0005515; C:GO:0019005	P:SCF-dependent proteasomal ubiquitin-dependent protein catabolic process; F:protein binding; C:SCF ubiquitin ligase complex
g20631.t1	-	324				no IPS match	no IPS match	no IPS match
g20632.t1	uncharacterized protein LOC122595909	753	20	2.07e-115	69.36	IPR011990 (G3DSA:1.25.40.GENE3D); PTHR26312 (PANTHER); IPR011990 (SUPERFAMILY)	F:GO:0005515	F:protein binding
g20633.t1	equilibrative nucleotide transporter 8-like	906	20	2.08e-209	92.79	IPR002259 (PFAM); IPR002259 (PANTHER); TRANSMEMBRANE (PHOBIUS); NON_CYTOPLASMIC_DOMAIN (PHOBIUS); CYTOPLASMIC_DOMAIN (PHOBIUS); NON_CYTOPLASMIC_DOMAIN (PHOBIUS); TRANSMEMBRANE (PHOBIUS); TRANSMEMBRANE (PHOBIUS); NON_CYTOPLASMIC_DOMAIN (PHOBIUS); TRANSMEMBRANE (PHOBIUS); CYTOPLASMIC_DOMAIN (PHOBIUS); NON_CYTOPLASMIC_DOMAIN (PHOBIUS); TRANSMEMBRANE (PHOBIUS); TRANSMEMBRANE (PHOBIUS); CYTOPLASMIC_DO…	P:GO:1901642; F:GO:0005337; C:GO:0005886; C:GO:0016020	P:nucleoside transmembrane transport; F:nucleoside transmembrane transporter activity; C:plasma membrane; C:membrane
g20634.t1	axial regulator YABBY 5-like isoform X1	648	20	3.58e-147	90.2	G3DSA:1.10.30.10:FF:000012 (FUNFAM); IPR036910 (G3DSA:1.10.30.GENE3D); IPR006780 (PFAM); IPR006780 (PANTHER); cd00084 (CDD); IPR036910 (SUPERFAMILY)	P:GO:0007275; P:GO:0045165; C:GO:0005634	P:multicellular organism development; P:cell fate commitment; C:nucleus
g20634.t2	axial regulator YABBY 5-like isoform X2	645	20	1.92e-146	90.1	G3DSA:1.10.30.10:FF:000012 (FUNFAM); IPR006780 (PFAM); IPR036910 (G3DSA:1.10.30.GENE3D); IPR006780 (PANTHER); cd00084 (CDD); IPR036910 (SUPERFAMILY)	P:GO:0007275; P:GO:0045165; C:GO:0005634	P:multicellular organism development; P:cell fate commitment; C:nucleus
g20635.t1	reverse transcriptase domain-containing protein	5910	20	0	63.33	Coil (COILS); G3DSA:3.30.70.270:FF:000020 (FUNFAM); IPR041373 (PFAM); IPR005162 (PFAM); IPR043128 (G3DSA:3.30.70.GENE3D); IPR001584 (PFAM); IPR041588 (PFAM); IPR021109 (G3DSA:2.40.70.GENE3D); IPR000477 (PFAM); IPR043128 (G3DSA:3.30.70.GENE3D); G3DSA:1.10.340.70 (GENE3D); IPR036397 (G3DSA:3.30.420.GENE3D); IPR050951 (PANTHER); IPR001584 (PROSITE_PROFILES); cd01647 (CDD); cd09274 (CDD); cd00303 (CD…	P:GO:0015074; F:GO:0003676	P:DNA integration; F:nucleic acid binding
g20636.t1	methyl-CpG-binding domain-containing protein 10-like	927	20	2.55e-154	85.38	Coil (COILS); G3DSA:3.30.890.10 (GENE3D); IPR001739 (PFAM); IPR039622 (PANTHER); IPR001739 (PROSITE_PROFILES); IPR016177 (SUPERFAMILY)	F:GO:0003677	F:DNA binding
g20637.t1	thylakoid lumenal 16.5 kDa protein, chloroplastic	654	20	3.53e-139	88.37	IPR049072 (PFAM); IPR038862 (PANTHER)	P:GO:0010206	P:photosystem II repair
g20638.t1	putative Phytocyanin domain, cupredoxin	399	20	1.72e-42	69.42	G3DSA:2.60.40.420:FF:000034 (FUNFAM); IPR003245 (PFAM); IPR008972 (G3DSA:2.60.40.GENE3D); IPR039391 (PANTHER); TRANSMEMBRANE (PHOBIUS); CYTOPLASMIC_DOMAIN (PHOBIUS); NON_CYTOPLASMIC_DOMAIN (PHOBIUS); IPR003245 (PROSITE_PROFILES); SignalP-TM (SIGNALP_GRAM_POSITIVE); SignalP-noTM (SIGNALP_EUK); IPR008972 (SUPERFAMILY); TMhelix (TMHMM); TMhelix (TMHMM)	F:GO:0009055; C:GO:0005886	F:electron transfer activity; C:plasma membrane
g20639.t1	cucumber peeling cupredoxin-like	657	20	4.92e-99	74.44	PR01217 (PRINTS); G3DSA:2.60.40.420:FF:000034 (FUNFAM); IPR003245 (PFAM); IPR008972 (G3DSA:2.60.40.GENE3D); IPR039391 (PANTHER); IPR028871 (PROSITE_PATTERNS); CYTOPLASMIC_DOMAIN (PHOBIUS); TRANSMEMBRANE (PHOBIUS); NON_CYTOPLASMIC_DOMAIN (PHOBIUS); IPR003245 (PROSITE_PROFILES); cd13920 (CDD); IPR008972 (SUPERFAMILY)	F:GO:0009055; C:GO:0005886	F:electron transfer activity; C:plasma membrane
g20640.t1	cucumber peeling cupredoxin-like	753	20	2.47e-102	86.1	PR01217 (PRINTS); G3DSA:2.60.40.420:FF:000034 (FUNFAM); IPR008972 (G3DSA:2.60.40.GENE3D); IPR003245 (PFAM); IPR039391 (PANTHER); IPR028871 (PROSITE_PATTERNS); SIGNAL_PEPTIDE (PHOBIUS); CYTOPLASMIC_DOMAIN (PHOBIUS); SIGNAL_PEPTIDE_N_REGION (PHOBIUS); SIGNAL_PEPTIDE_H_REGION (PHOBIUS); SIGNAL_PEPTIDE_C_REGION (PHOBIUS); TRANSMEMBRANE (PHOBIUS); NON_CYTOPLASMIC_DOMAIN (PHOBIUS); IPR003245 (PROSITE_P…	F:GO:0009055; C:GO:0005886	F:electron transfer activity; C:plasma membrane
g20641.t1	uncharacterized protein LOC122595881	1065	20	4.57e-265	79.12	IPR036529 (G3DSA:1.10.246.GENE3D); PTHR35300 (PANTHER)	P:GO:0006355; F:GO:0003712	P:regulation of DNA-templated transcription; F:transcription coregulator activity
g20642.t1	actin-related protein 6 isoform X1	1305	20	0	95.41	G3DSA:3.90.640.10:FF:000041 (FUNFAM); G3DSA:3.30.420.40:FF:000187 (FUNFAM); G3DSA:3.30.420.40:FF:000058 (FUNFAM); IPR004000 (SMART); IPR004000 (PFAM); G3DSA:3.30.420.40 (GENE3D); G3DSA:3.90.640.10 (GENE3D); G3DSA:2.30.36.70 (GENE3D); G3DSA:3.30.420.40 (GENE3D); IPR004000 (PANTHER); IPR043129 (SUPERFAMILY); IPR043129 (SUPERFAMILY)	no GO terms	no GO terms
g20643.t1	probable clathrin assembly protein At4g32285	1653	20	0	78.75	G3DSA:1.20.58.150:FF:000005 (FUNFAM); G3DSA:1.25.40.90:FF:000019 (FUNFAM); IPR013809 (SMART); IPR008942 (G3DSA:1.25.40.GENE3D); IPR011417 (PFAM); IPR014712 (G3DSA:1.20.58.GENE3D); IPR045192 (PANTHER); IPR013809 (PROSITE_PROFILES); IPR048050 (CDD); IPR008942 (SUPERFAMILY); SSF89009 (SUPERFAMILY)	P:GO:0006900; P:GO:0048268; P:GO:0072583; F:GO:0000149; F:GO:0005543; F:GO:0005545; F:GO:0005546; F:GO:0030276; F:GO:0032050; C:GO:0005905; C:GO:0030136	P:vesicle budding from membrane; P:clathrin coat assembly; P:clathrin-dependent endocytosis; F:SNARE binding; F:phospholipid binding; F:1-phosphatidylinositol binding; F:phosphatidylinositol-4,5-bisphosphate binding; F:clathrin binding; F:clathrin heavy chain binding; C:clathrin-coated pit; C:clathrin-coated vesicle
g20644.t1	glutathione S-transferase T3-like	1035	20	2.12e-121	67.08	IPR029466 (PFAM)	no GO terms	no GO terms
g20645.t1	topless-related protein 4-like	4311	20	0	96.51	G3DSA:2.130.10.10:FF:000479 (FUNFAM); G3DSA:2.130.10.10:FF:000558 (FUNFAM); IPR001680 (SMART); IPR006594 (SMART); IPR006595 (SMART); IPR001810 (PFAM); IPR054532 (PFAM); IPR015943 (G3DSA:2.130.10.GENE3D); IPR015943 (G3DSA:2.130.10.GENE3D); IPR048419 (PFAM); IPR001680 (PFAM); IPR054080 (PFAM); IPR015943 (G3DSA:2.130.10.GENE3D); IPR027728 (PANTHER); IPR001680 (PROSITE_PROFILES); PS50294 (PROSITE_PRO…	P:GO:0006355; F:GO:0005515	P:regulation of DNA-templated transcription; F:protein binding
g20646.t1	uncharacterized protein LOC122595980	1083	20	2.04e-271	93.9	IPR006813 (PFAM); IPR006813 (PANTHER); NON_CYTOPLASMIC_DOMAIN (PHOBIUS); CYTOPLASMIC_DOMAIN (PHOBIUS); TRANSMEMBRANE (PHOBIUS); TMhelix (TMHMM)	P:GO:0006044; F:GO:0003830; F:GO:0016757; C:GO:0016020	P:N-acetylglucosamine metabolic process; F:beta-1,4-mannosylglycoprotein 4-beta-N-acetylglucosaminyltransferase activity; F:glycosyltransferase activity; C:membrane
g20647.t1	-	255				no IPS match	no IPS match	no IPS match
g20648.t1	calmodulin-like protein 3	693	20	1.18e-148	83.2	G3DSA:1.10.238.10:FF:000336 (FUNFAM); G3DSA:1.10.238.10:FF:000089 (FUNFAM); IPR002048 (SMART); G3DSA:1.10.238.10 (GENE3D); IPR002048 (PFAM); G3DSA:1.10.238.10 (GENE3D); IPR039647 (PANTHER); IPR018247 (PROSITE_PATTERNS); IPR018247 (PROSITE_PATTERNS); IPR018247 (PROSITE_PATTERNS); IPR018247 (PROSITE_PATTERNS); NON_CYTOPLASMIC_DOMAIN (PHOBIUS); SIGNAL_PEPTIDE_N_REGION (PHOBIUS); SIGNAL_PEPTIDE (PHOB…	F:GO:0005509	F:calcium ion binding
g20649.t1	uncharacterized protein LOC122598634	813	20	5.17e-206	88.13	IPR006912 (PFAM); PTHR47150 (PANTHER)	no GO terms	no GO terms
g20650.t1	uncharacterized protein LOC122597573	465	20	7.46e-92	90.63	PTHR47150 (PANTHER)	no GO terms	no GO terms
g20651.t1	zinc finger BED domain-containing protein DAYSLEEPER-like	2061	20	0	86.38	Coil (COILS); SM00614 (SMART); IPR008906 (PFAM); IPR025525 (PFAM); IPR052035 (PANTHER); IPR003656 (PROSITE_PROFILES); IPR036236 (SUPERFAMILY); IPR012337 (SUPERFAMILY)	F:GO:0003677; F:GO:0046983	F:DNA binding; F:protein dimerization activity
g20652.t1	probable galactinol--sucrose galactosyltransferase 6	2220	20	0	90.25	G3DSA:3.20.20.70:FF:000129 (FUNFAM); IPR008811 (PFAM); IPR013785 (G3DSA:3.20.20.GENE3D); IPR008811 (PANTHER); IPR017853 (SUPERFAMILY)	no GO terms	no GO terms
g20653.t1	uncharacterized protein LOC122596761	3063	20	0	79.33	Coil (COILS); IPR022031 (PFAM); IPR011989 (G3DSA:1.25.10.GENE3D); PTHR22928 (PANTHER); IPR016024 (SUPERFAMILY)	P:GO:0000723; C:GO:0005634	P:telomere maintenance; C:nucleus
g20654.t1	uncharacterized protein LOC122597574	1263	20	7.16e-155	63.13	IPR007541 (PFAM); IPR007541 (PANTHER)	no GO terms	no GO terms
g20655.t1	uncharacterized protein LOC122597576	642	20	1.03e-161	85.09	IPR006912 (PFAM); PTHR47150 (PANTHER)	no GO terms	no GO terms
g20656.t1	-	288				no IPS match	no IPS match	no IPS match
g20657.t1	uncharacterized protein LOC122588563	1545	20	0	51.27	Coil (COILS); Coil (COILS); PIRSR633977-3 (PIRSR); PTHR31099 (PANTHER)	no GO terms	no GO terms
g20658.t1	uncharacterized protein LOC122597577	2232	20	0	85.46	IPR021109 (G3DSA:2.40.70.GENE3D); IPR005162 (PFAM); PTHR33223 (PANTHER); cd00303 (CDD)	no GO terms	no GO terms
g20658.t2	uncharacterized protein LOC122597577	897	3	8.21e-35	73.72	no IPS match	no IPS match	no IPS match
g20659.t1	CCR4-NOT transcription complex subunit 10 isoform X1	2418	20	0	87.55	IPR019734 (SMART); IPR011990 (G3DSA:1.25.40.GENE3D); IPR011990 (G3DSA:1.25.40.GENE3D); IPR011990 (G3DSA:1.25.40.GENE3D); IPR039740 (PANTHER); IPR019734 (PROSITE_PROFILES); IPR011990 (SUPERFAMILY); IPR011990 (SUPERFAMILY); IPR011990 (SUPERFAMILY)	P:GO:0006402; P:GO:0017148; F:GO:0005515; C:GO:0030014	P:mRNA catabolic process; P:negative regulation of translation; F:protein binding; C:CCR4-NOT complex
g20659.t2	CCR4-NOT transcription complex subunit 10 isoform X2	2331	20	0	84.34	IPR019734 (SMART); IPR011990 (G3DSA:1.25.40.GENE3D); IPR011990 (G3DSA:1.25.40.GENE3D); IPR011990 (G3DSA:1.25.40.GENE3D); IPR039740 (PANTHER); IPR019734 (PROSITE_PROFILES); IPR011990 (SUPERFAMILY); IPR011990 (SUPERFAMILY); IPR011990 (SUPERFAMILY)	P:GO:0006402; P:GO:0017148; F:GO:0005515; C:GO:0030014	P:mRNA catabolic process; P:negative regulation of translation; F:protein binding; C:CCR4-NOT complex
g20660.t1	36.4 kDa proline-rich protein-like	723	20	3.92e-72	79.81	IPR016140 (SMART); IPR036312 (G3DSA:1.10.110.GENE3D); IPR027923 (PFAM); IPR051636 (PANTHER); SIGNAL_PEPTIDE_C_REGION (PHOBIUS); SIGNAL_PEPTIDE (PHOBIUS); SIGNAL_PEPTIDE_H_REGION (PHOBIUS); NON_CYTOPLASMIC_DOMAIN (PHOBIUS); SIGNAL_PEPTIDE_N_REGION (PHOBIUS); IPR027923 (CDD); SignalP-TM (SIGNALP_GRAM_POSITIVE); SignalP-noTM (SIGNALP_GRAM_NEGATIVE); SignalP-noTM (SIGNALP_EUK); IPR036312 (SUPERFAMILY…	no GO terms	no GO terms
g20661.t1	uncharacterized protein LOC122596067	2103	20	0	62.09	IPR012921 (PFAM); PTHR11477 (PANTHER); cd21538 (CDD)	P:GO:0006351; C:GO:0005634	P:DNA-templated transcription; C:nucleus
g20662.t1	uncharacterized protein LOC122596624	1032	20	7.57e-238	67.88	IPR005607 (SMART); IPR035925 (G3DSA:1.10.3970.GENE3D); IPR005607 (PFAM); PTHR31923 (PANTHER); IPR005607 (PROSITE_PROFILES); IPR035925 (SUPERFAMILY)	no GO terms	no GO terms
g20663.t1	putative glycosyltransferase	4287	20	0	62.02	Coil (COILS); IPR040911 (PFAM); IPR004263 (PANTHER)	P:GO:0006486; F:GO:0016757	P:protein glycosylation; F:glycosyltransferase activity
g20664.t1	heptahelical transmembrane protein 1-like isoform X2	1068	20	1.66e-263	88.29	IPR004254 (PFAM); PIRSR604254-1 (PIRSR); IPR004254 (PANTHER); TRANSMEMBRANE (PHOBIUS); TRANSMEMBRANE (PHOBIUS); TRANSMEMBRANE (PHOBIUS); NON_CYTOPLASMIC_DOMAIN (PHOBIUS); TRANSMEMBRANE (PHOBIUS); NON_CYTOPLASMIC_DOMAIN (PHOBIUS); NON_CYTOPLASMIC_DOMAIN (PHOBIUS); NON_CYTOPLASMIC_DOMAIN (PHOBIUS); CYTOPLASMIC_DOMAIN (PHOBIUS); TRANSMEMBRANE (PHOBIUS); TRANSMEMBRANE (PHOBIUS); CYTOPLASMIC_DOMAIN (P…	P:GO:0009725; F:GO:0038023; C:GO:0016020	P:response to hormone; F:signaling receptor activity; C:membrane
g20665.t1	probable sucrose-phosphate synthase 1	3705	20	0	94.17	G3DSA:3.40.50.2000:FF:000077 (FUNFAM); IPR006380 (PFAM); G3DSA:3.40.50.2000 (GENE3D); IPR012819 (NCBIFAM); G3DSA:3.40.50.2000 (GENE3D); IPR001296 (PFAM); IPR044161 (PANTHER); IPR035659 (CDD); cd03800 (CDD); SSF53756 (SUPERFAMILY)	P:GO:0005985; F:GO:0016757; F:GO:0046524	P:sucrose metabolic process; F:glycosyltransferase activity; F:sucrose-phosphate synthase activity
g20666.t1	F-box/kelch-repeat protein At3g23880-like	795	20	1.05e-188	58.36	IPR017451 (NCBIFAM); IPR006527 (PFAM); IPR050796 (PANTHER)	no GO terms	no GO terms
g20667.t1	-	702				no IPS match	no IPS match	no IPS match
g20668.t1	eukaryotic translation initiation factor 1A-like	342	20	3.5e-75	57.55	IPR012340 (G3DSA:2.40.50.GENE3D); IPR001253 (PANTHER); IPR006196 (PROSITE_PROFILES); IPR012340 (SUPERFAMILY)	P:GO:0006413; F:GO:0003723; F:GO:0003743	P:translational initiation; F:RNA binding; F:translation initiation factor activity
g20669.t1	calmodulin-binding receptor-like cytoplasmic kinase 3	1143	20	1.1e-274	91.7	G3DSA:3.30.200.20:FF:000466 (FUNFAM); G3DSA:1.10.510.10:FF:000300 (FUNFAM); IPR000719 (SMART); G3DSA:1.10.510.10 (GENE3D); G3DSA:3.30.200.20 (GENE3D); IPR001245 (PFAM); PIRSR000551-51 (PIRSR); PIRSR000660-1 (PIRSR); PIRSR000604-1 (PIRSR); PIRSR630616-2 (PIRSR); PIRSR600239-51 (PIRSR); PIRSR000636-1 (PIRSR); PIRSR000631-1 (PIRSR); PIRSR500951-2 (PIRSR); PIRSR000605-51 (PIRSR); PIRSR000552-1 (PIRSR…	P:GO:0006468; P:GO:0016310; F:GO:0004672; F:GO:0005524; F:GO:0016301	P:protein phosphorylation; P:phosphorylation; F:protein kinase activity; F:ATP binding; F:kinase activity
g20670.t1	bifunctional purple acid phosphatase 26-like	1458	20	0	93.82	G3DSA:3.60.21.10:FF:000034 (FUNFAM); G3DSA:2.60.40.380:FF:000001 (FUNFAM); G3DSA:2.60.40.380 (GENE3D); IPR015914 (PFAM); IPR029052 (G3DSA:3.60.21.GENE3D); IPR025733 (PFAM); IPR004843 (PFAM); IPR039331 (PANTHER); SIGNAL_PEPTIDE_N_REGION (PHOBIUS); SIGNAL_PEPTIDE_C_REGION (PHOBIUS); NON_CYTOPLASMIC_DOMAIN (PHOBIUS); SIGNAL_PEPTIDE_H_REGION (PHOBIUS); SIGNAL_PEPTIDE (PHOBIUS); PS51257 (PROSITE_PROFI…	F:GO:0003993; F:GO:0016787; F:GO:0046872	F:acid phosphatase activity; F:hydrolase activity; F:metal ion binding
g20671.t1	bifunctional purple acid phosphatase 26-like	1377	20	0	91.21	G3DSA:3.60.21.10:FF:000034 (FUNFAM); G3DSA:2.60.40.380:FF:000001 (FUNFAM); IPR004843 (PFAM); IPR025733 (PFAM); IPR015914 (PFAM); IPR029052 (G3DSA:3.60.21.GENE3D); G3DSA:2.60.40.380 (GENE3D); PIRSR000898-1 (PIRSR); IPR039331 (PANTHER); SIGNAL_PEPTIDE_H_REGION (PHOBIUS); NON_CYTOPLASMIC_DOMAIN (PHOBIUS); SIGNAL_PEPTIDE_C_REGION (PHOBIUS); SIGNAL_PEPTIDE_N_REGION (PHOBIUS); SIGNAL_PEPTIDE (PHOBIUS);…	F:GO:0003993; F:GO:0016787; F:GO:0046872	F:acid phosphatase activity; F:hydrolase activity; F:metal ion binding
g20672.t1	F-box/LRR-repeat protein At3g03360-like	3600	20	8.6e-228	74.99	IPR002885 (NCBIFAM); IPR011990 (G3DSA:1.25.40.GENE3D); IPR032675 (G3DSA:3.80.10.GENE3D); IPR011989 (G3DSA:1.25.10.GENE3D); IPR055357 (PFAM); IPR002885 (PFAM); IPR011990 (G3DSA:1.25.40.GENE3D); IPR002885 (PFAM); IPR051114 (PANTHER); IPR002885 (PROSITE_PROFILES); IPR002885 (PROSITE_PROFILES); IPR002885 (PROSITE_PROFILES); IPR002885 (PROSITE_PROFILES); IPR002885 (PROSITE_PROFILES); IPR002885 (PROSIT…	P:GO:0006396; P:GO:0007005; F:GO:0003729; F:GO:0005515; C:GO:0005739	P:RNA processing; P:mitochondrion organization; F:mRNA binding; F:protein binding; C:mitochondrion
g20673.t1	uncharacterized protein LOC122596113	3252	20	0	72.77	Coil (COILS); IPR000270 (SMART); IPR006564 (SMART); IPR000270 (PFAM); IPR018289 (PFAM); IPR004332 (PFAM); IPR007527 (PFAM); PTHR31973 (PANTHER); IPR007527 (PROSITE_PROFILES)	F:GO:0005515; F:GO:0008270	F:protein binding; F:zinc ion binding
g20674.t1	pyrophosphate-energized vacuolar membrane proton pump-like	2298	20	0	97.47	IPR004131 (NCBIFAM); IPR004131 (PFAM); IPR004131 (PIRSF); IPR004131 (PANTHER); TRANSMEMBRANE (PHOBIUS); TRANSMEMBRANE (PHOBIUS); CYTOPLASMIC_DOMAIN (PHOBIUS); TRANSMEMBRANE (PHOBIUS); NON_CYTOPLASMIC_DOMAIN (PHOBIUS); CYTOPLASMIC_DOMAIN (PHOBIUS); CYTOPLASMIC_DOMAIN (PHOBIUS); TRANSMEMBRANE (PHOBIUS); CYTOPLASMIC_DOMAIN (PHOBIUS); TRANSMEMBRANE (PHOBIUS); TRANSMEMBRANE (PHOBIUS); NON_CYTOPLASMIC_…	P:GO:1902600; F:GO:0004427; F:GO:0009678; C:GO:0016020	P:proton transmembrane transport; F:inorganic diphosphate phosphatase activity; F:diphosphate hydrolysis-driven proton transmembrane transporter activity; C:membrane
g20675.t1	jasmonate-induced oxygenase 4-like	576	20	3.27e-138	49.21	IPR026992 (PFAM); IPR027443 (G3DSA:2.60.120.GENE3D); IPR027443 (G3DSA:2.60.120.GENE3D); IPR050295 (PANTHER); SSF51197 (SUPERFAMILY)	no GO terms	no GO terms
g20676.t1	UPF0481 protein At3g47200-like	927	20	4.67e-216	59.82	IPR004158 (PFAM); IPR004158 (PANTHER)	no GO terms	no GO terms
g20677.t1	probable anion transporter 6, chloroplastic	1686	20	0	94.78	G3DSA:1.20.1250.20:FF:000272 (FUNFAM); G3DSA:1.20.1250.20:FF:000213 (FUNFAM); IPR036259 (G3DSA:1.20.1250.GENE3D); IPR011701 (PFAM); IPR036259 (G3DSA:1.20.1250.GENE3D); IPR026960 (PFAM); IPR050382 (PANTHER); TRANSMEMBRANE (PHOBIUS); NON_CYTOPLASMIC_DOMAIN (PHOBIUS); NON_CYTOPLASMIC_DOMAIN (PHOBIUS); CYTOPLASMIC_DOMAIN (PHOBIUS); TRANSMEMBRANE (PHOBIUS); TRANSMEMBRANE (PHOBIUS); NON_CYTOPLASMIC_DOM…	P:GO:0055085; F:GO:0022857	P:transmembrane transport; F:transmembrane transporter activity
g20678.t1	heparanase-like protein 3	1614	20	0	92.22	G3DSA:3.20.20.80:FF:000023 (FUNFAM); G3DSA:3.20.20.80 (GENE3D); IPR005199 (PFAM); PTHR14363 (PANTHER); SIGNAL_PEPTIDE_N_REGION (PHOBIUS); SIGNAL_PEPTIDE_C_REGION (PHOBIUS); SIGNAL_PEPTIDE (PHOBIUS); SIGNAL_PEPTIDE_H_REGION (PHOBIUS); NON_CYTOPLASMIC_DOMAIN (PHOBIUS); SignalP-noTM (SIGNALP_EUK); IPR017853 (SUPERFAMILY)	F:GO:0004566; F:GO:0016798; C:GO:0009505; C:GO:0016020	F:beta-glucuronidase activity; F:hydrolase activity, acting on glycosyl bonds; C:plant-type cell wall; C:membrane
g20679.t1	F-box/kelch-repeat protein At3g23880-like	1143	20	2e-288	51.74	IPR006527 (PFAM); IPR017451 (NCBIFAM); IPR050796 (PANTHER); IPR036047 (SUPERFAMILY); IPR011043 (SUPERFAMILY)	F:GO:0005515	F:protein binding
g20680.t1	putative Egg cell-secreted protein 1.2/1.3/1.4	411	20	7.4e-36	65.36	IPR008502 (PFAM); PTHR31181 (PANTHER)	P:GO:0009567; P:GO:0080155; P:GO:2000008; C:GO:0005576; C:GO:0031982	P:double fertilization forming a zygote and endosperm; P:regulation of double fertilization forming a zygote and endosperm; P:regulation of protein localization to cell surface; C:extracellular region; C:vesicle
g20681.t1	glutamic acid-rich protein-like	495	20	1.39e-36	78.44	PTHR35711 (PANTHER); TRANSMEMBRANE (PHOBIUS); NON_CYTOPLASMIC_DOMAIN (PHOBIUS); CYTOPLASMIC_DOMAIN (PHOBIUS); TMhelix (TMHMM)	no GO terms	no GO terms
g20682.t1	NEDD8 ultimate buster 1	1641	20	0	87.81	IPR015940 (SMART); IPR000626 (SMART); G3DSA:3.10.20.90 (GENE3D); IPR015940 (PFAM); G3DSA:1.10.8.10 (GENE3D); IPR000626 (PFAM); G3DSA:1.10.8.10 (GENE3D); G3DSA:1.10.8.10 (GENE3D); IPR039749 (PANTHER); IPR015940 (PROSITE_PROFILES); IPR015940 (PROSITE_PROFILES); IPR015940 (PROSITE_PROFILES); IPR000626 (PROSITE_PROFILES); cd14291 (CDD); IPR009060 (SUPERFAMILY); IPR009060 (SUPERFAMILY); IPR029071 (SUP…	P:GO:2000058; F:GO:0005515	P:regulation of ubiquitin-dependent protein catabolic process; F:protein binding
g20683.t1	LOW QUALITY PROTEIN: protein ALP1-like	966	20	5.72e-236	86.81	IPR027806 (PFAM); IPR045249 (PANTHER); SIGNAL_PEPTIDE_C_REGION (PHOBIUS); NON_CYTOPLASMIC_DOMAIN (PHOBIUS); SIGNAL_PEPTIDE_H_REGION (PHOBIUS); SIGNAL_PEPTIDE_N_REGION (PHOBIUS); SIGNAL_PEPTIDE (PHOBIUS)	no GO terms	no GO terms
g20684.t1	uncharacterized protein LOC122596482	702	20	3.45e-122	78.17	PTHR33132 (PANTHER); SignalP-TM (SIGNALP_GRAM_POSITIVE)	no GO terms	no GO terms
g20685.t1	uncharacterized protein LOC122596899	1296	20	7.41e-184	69.94	cd22744 (CDD)	no GO terms	no GO terms
g20686.t1	putative UPF0481 protein At3g02645	4092	20	0	80.46	IPR004158 (PFAM); PTHR31549 (PANTHER); TRANSMEMBRANE (PHOBIUS); NON_CYTOPLASMIC_DOMAIN (PHOBIUS); TRANSMEMBRANE (PHOBIUS); CYTOPLASMIC_DOMAIN (PHOBIUS); CYTOPLASMIC_DOMAIN (PHOBIUS); TRANSMEMBRANE (PHOBIUS); NON_CYTOPLASMIC_DOMAIN (PHOBIUS); TMhelix (TMHMM)	no GO terms	no GO terms
g20687.t1	hypothetical protein LWI29_019574	210	20	1.47e-16	71.57	IPR036961 (G3DSA:3.40.850.GENE3D); IPR001752 (PFAM); IPR001752 (PROSITE_PROFILES); IPR027417 (SUPERFAMILY)	P:GO:0007018; F:GO:0003777; F:GO:0005524; F:GO:0008017	P:microtubule-based movement; F:microtubule motor activity; F:ATP binding; F:microtubule binding
g20688.t1	putative UPF0481 protein At3g02645	1275	20	2.39e-298	83	IPR004158 (PFAM); PTHR31549 (PANTHER)	no GO terms	no GO terms
g20689.t1	glutathione S-transferase T3-like	1227	20	1.18e-93	53.1	PTHR45224 (PANTHER)	no GO terms	no GO terms
g20690.t1	putative UPF0481 protein At3g02645	1734	20	0	63.54	IPR004158 (PFAM); PTHR31549 (PANTHER); TRANSMEMBRANE (PHOBIUS); NON_CYTOPLASMIC_DOMAIN (PHOBIUS); CYTOPLASMIC_DOMAIN (PHOBIUS); NON_CYTOPLASMIC_DOMAIN (PHOBIUS); TRANSMEMBRANE (PHOBIUS); CYTOPLASMIC_DOMAIN (PHOBIUS); TRANSMEMBRANE (PHOBIUS)	no GO terms	no GO terms
g20691.t1	putative UPF0481 protein At3g02645	1755	20	1.58e-256	67.4	IPR004158 (PFAM); PTHR31549 (PANTHER)	no GO terms	no GO terms
g20692.t1	metacaspase-4-like isoform X1	1248	20	1.19e-291	74.39	G3DSA:3.40.50.12660 (GENE3D); IPR011600 (PFAM); IPR050452 (PANTHER)	P:GO:0006508; F:GO:0004197; C:GO:0005737	P:proteolysis; F:cysteine-type endopeptidase activity; C:cytoplasm
g20693.t1	putative UPF0481 protein At3g02645	1530	20	0	67.59	IPR004158 (PFAM); PTHR31549 (PANTHER); NON_CYTOPLASMIC_DOMAIN (PHOBIUS); TRANSMEMBRANE (PHOBIUS); TRANSMEMBRANE (PHOBIUS); NON_CYTOPLASMIC_DOMAIN (PHOBIUS); CYTOPLASMIC_DOMAIN (PHOBIUS); TRANSMEMBRANE (PHOBIUS); CYTOPLASMIC_DOMAIN (PHOBIUS); TMhelix (TMHMM)	no GO terms	no GO terms
g20694.t1	protein RGF1 INDUCIBLE TRANSCRIPTION FACTOR 1-like	738	20	2.79e-174	92.12	IPR006734 (PFAM); PTHR31065 (PANTHER)	no GO terms	no GO terms
g20695.t1	uncharacterized protein LOC122596572 isoform X1	558	2	2.98e-113	92.16	no IPS match	no IPS match	no IPS match
g20696.t1	uncharacterized protein LOC122597905	282	20	7.98e-55	69.86	no IPS match	no IPS match	no IPS match
g20697.t1	uncharacterized protein LOC122598517	324	12	3.16e-64	52.64	no IPS match	no IPS match	no IPS match
g20698.t1	probable protein phosphatase 2C 27 isoform X2	966	20	7.88e-238	92.82	G3DSA:3.60.40.10:FF:000004 (FUNFAM); IPR001932 (SMART); IPR036457 (G3DSA:3.60.40.GENE3D); IPR001932 (PFAM); IPR015655 (PANTHER); IPR000222 (PROSITE_PATTERNS); IPR001932 (PROSITE_PROFILES); IPR001932 (CDD); IPR036457 (SUPERFAMILY)	P:GO:0006470; F:GO:0004722; F:GO:0043169	P:protein dephosphorylation; F:protein serine/threonine phosphatase activity; F:cation binding
g20699.t1	putative glycerol-3-phosphate transporter 5	1542	20	0	85.95	G3DSA:1.20.1250.20:FF:000028 (FUNFAM); IPR011701 (PFAM); IPR036259 (G3DSA:1.20.1250.GENE3D); IPR036259 (G3DSA:1.20.1250.GENE3D); IPR000849 (PIRSF); PTHR43184 (PANTHER); TRANSMEMBRANE (PHOBIUS); NON_CYTOPLASMIC_DOMAIN (PHOBIUS); NON_CYTOPLASMIC_DOMAIN (PHOBIUS); CYTOPLASMIC_DOMAIN (PHOBIUS); TRANSMEMBRANE (PHOBIUS); CYTOPLASMIC_DOMAIN (PHOBIUS); NON_CYTOPLASMIC_DOMAIN (PHOBIUS); TRANSMEMBRANE (PHO…	P:GO:0055085; F:GO:0022857; C:GO:0005789; C:GO:0016020	P:transmembrane transport; F:transmembrane transporter activity; C:endoplasmic reticulum membrane; C:membrane
g20700.t1	110 kDa U5 small nuclear ribonucleoprotein component CLO	2973	20	0	96.12	IPR000795 (PRINTS); G3DSA:3.90.1430.10:FF:000001 (FUNFAM); G3DSA:3.30.230.10:FF:000009 (FUNFAM); G3DSA:3.30.70.870:FF:000002 (FUNFAM); G3DSA:3.30.70.240:FF:000004 (FUNFAM); G3DSA:3.40.50.300:FF:000646 (FUNFAM); G3DSA:2.40.30.10:FF:000029 (FUNFAM); IPR000640 (SMART); IPR005517 (SMART); IPR027417 (G3DSA:3.40.50.GENE3D); IPR000795 (PFAM); IPR031950 (PFAM); G3DSA:3.90.1430.10 (GENE3D); G3DSA:3.30.70.…	P:GO:0000398; F:GO:0003924; F:GO:0005525; F:GO:0030623; C:GO:0005829; C:GO:0046540; C:GO:0071007; C:GO:1990904	P:mRNA splicing, via spliceosome; F:GTPase activity; F:GTP binding; F:U5 snRNA binding; C:cytosol; C:U4/U6 x U5 tri-snRNP complex; C:U2-type catalytic step 2 spliceosome; C:ribonucleoprotein complex
g20701.t1	probable E3 ubiquitin-protein ligase RHY1A	615	20	6.02e-145	81.81	G3DSA:3.30.40.10:FF:000611 (FUNFAM); IPR001841 (SMART); IPR001841 (PFAM); IPR013083 (G3DSA:3.30.40.GENE3D); IPR051826 (PANTHER); IPR001841 (PROSITE_PROFILES); cd16454 (CDD); SSF57850 (SUPERFAMILY)	P:GO:0006511; F:GO:0061630	P:ubiquitin-dependent protein catabolic process; F:ubiquitin protein ligase activity
g20702.t1	uncharacterized protein LOC122597589	486	20	3.15e-110	84.92	IPR007493 (PFAM); IPR036758 (G3DSA:2.30.240.GENE3D); IPR007493 (PANTHER); IPR036758 (SUPERFAMILY)	no GO terms	no GO terms
g20703.t1	uncharacterized protein LOC122596007	540	20	3.14e-112	91.36	IPR036758 (G3DSA:2.30.240.GENE3D); IPR007493 (PFAM); IPR007493 (PANTHER); IPR036758 (SUPERFAMILY)	no GO terms	no GO terms
g20704.t1	mucin-5AC like	354	20	1.43e-20	59.39	PTHR35121 (PANTHER)	no GO terms	no GO terms
g20705.t1	uncharacterized protein LOC122598306 isoform X1	2100	20	0	74.72	IPR000467 (SMART); IPR036867 (G3DSA:3.30.1370.GENE3D); IPR001374 (PFAM); IPR000467 (PFAM); PTHR47423 (PANTHER); IPR000467 (PROSITE_PROFILES); IPR000467 (PROSITE_PROFILES); IPR034082 (CDD); IPR036867 (SUPERFAMILY)	F:GO:0003676	F:nucleic acid binding
g20705.t2	uncharacterized protein LOC122598306 isoform X2	2088	20	0	75.07	IPR000467 (SMART); IPR001374 (PFAM); IPR036867 (G3DSA:3.30.1370.GENE3D); IPR000467 (PFAM); PTHR47423 (PANTHER); IPR000467 (PROSITE_PROFILES); IPR000467 (PROSITE_PROFILES); IPR034082 (CDD); IPR036867 (SUPERFAMILY)	F:GO:0003676	F:nucleic acid binding
g20706.t1	transmembrane 9 superfamily member 11-like	1974	20	0	96.89	IPR004240 (PFAM); IPR004240 (PANTHER); SIGNAL_PEPTIDE_C_REGION (PHOBIUS); CYTOPLASMIC_DOMAIN (PHOBIUS); NON_CYTOPLASMIC_DOMAIN (PHOBIUS); CYTOPLASMIC_DOMAIN (PHOBIUS); TRANSMEMBRANE (PHOBIUS); SIGNAL_PEPTIDE_H_REGION (PHOBIUS); TRANSMEMBRANE (PHOBIUS); CYTOPLASMIC_DOMAIN (PHOBIUS); TRANSMEMBRANE (PHOBIUS); NON_CYTOPLASMIC_DOMAIN (PHOBIUS); NON_CYTOPLASMIC_DOMAIN (PHOBIUS); NON_CYTOPLASMIC_DOMAIN …	P:GO:0072657; C:GO:0016020	P:protein localization to membrane; C:membrane
g20707.t1	wax ester synthase/diacylglycerol acyltransferase 11-like	1515	20	0	88.26	IPR004255 (PFAM); IPR009721 (PFAM); IPR045034 (PANTHER); CYTOPLASMIC_DOMAIN (PHOBIUS); NON_CYTOPLASMIC_DOMAIN (PHOBIUS); NON_CYTOPLASMIC_DOMAIN (PHOBIUS); TRANSMEMBRANE (PHOBIUS); TRANSMEMBRANE (PHOBIUS); SSF52777 (SUPERFAMILY)	P:GO:0019432; P:GO:0045017; F:GO:0004144; F:GO:0008374; C:GO:0005886	P:triglyceride biosynthetic process; P:glycerolipid biosynthetic process; F:diacylglycerol O-acyltransferase activity; F:O-acyltransferase activity; C:plasma membrane
g20708.t1	adenylate kinase 5, chloroplastic	1557	20	0	97.44	IPR000850 (PRINTS); G3DSA:3.40.50.300:FF:001694 (FUNFAM); PF00406 (PFAM); IPR018962 (PFAM); IPR006259 (NCBIFAM); IPR027417 (G3DSA:3.40.50.GENE3D); IPR053021 (PANTHER); IPR033690 (PROSITE_PATTERNS); IPR000850 (HAMAP); IPR000850 (CDD); IPR027417 (SUPERFAMILY)	P:GO:0006139; F:GO:0004017; F:GO:0005524; F:GO:0016776; F:GO:0019205	P:nucleobase-containing compound metabolic process; F:adenylate kinase activity; F:ATP binding; F:phosphotransferase activity, phosphate group as acceptor; F:nucleobase-containing compound kinase activity
g20709.t1	dicer-like protein 4 isoform X1	6633	20	0	87.28	G3DSA:3.40.50.300:FF:000628 (FUNFAM); G3DSA:3.30.70.60:FF:000012 (FUNFAM); G3DSA:1.10.1520.10:FF:000004 (FUNFAM); G3DSA:3.40.50.300:FF:000420 (FUNFAM); G3DSA:3.30.160.380:FF:000001 (FUNFAM); IPR000999 (SMART); IPR014001 (SMART); IPR014720 (SMART); IPR003100 (SMART); IPR001650 (SMART); G3DSA:3.30.9.10 (GENE3D); IPR036188 (G3DSA:3.50.50.GENE3D); IPR036389 (G3DSA:1.10.1520.GENE3D); G3DSA:3.30.160.20…	P:GO:0006396; P:GO:0006412; P:GO:0030422; F:GO:0003676; F:GO:0003723; F:GO:0003735; F:GO:0004525; F:GO:0005515; F:GO:0005524; F:GO:0016891; F:GO:0019843; C:GO:0005634; C:GO:0005737; C:GO:0005840	P:RNA processing; P:translation; P:siRNA processing; F:nucleic acid binding; F:RNA binding; F:structural constituent of ribosome; F:ribonuclease III activity; F:protein binding; F:ATP binding; F:RNA endonuclease activity, producing 5'-phosphomonoesters; F:rRNA binding; C:nucleus; C:cytoplasm; C:ribosome
g20710.t1	ATPase 8, plasma membrane-type-like	2553	20	0	94.18	PR00119 (PRINTS); IPR001757 (PRINTS); G3DSA:3.40.50.1000:FF:000211 (FUNFAM); G3DSA:3.40.1110.10:FF:000004 (FUNFAM); G3DSA:2.70.150.10:FF:000004 (FUNFAM); IPR004014 (SMART); IPR004014 (PFAM); PF00122 (PFAM); PF00702 (PFAM); G3DSA:1.20.1110.10 (GENE3D); IPR023299 (G3DSA:3.40.1110.GENE3D); IPR023214 (G3DSA:3.40.50.GENE3D); G3DSA:2.70.150.10 (GENE3D); IPR006534 (NCBIFAM); IPR001757 (NCBIFAM); SFLDS00…	P:GO:0120029; F:GO:0000166; F:GO:0005215; F:GO:0005524; F:GO:0008553; F:GO:0016887; C:GO:0016020	P:proton export across plasma membrane; F:nucleotide binding; F:transporter activity; F:ATP binding; F:P-type proton-exporting transporter activity; F:ATP hydrolysis activity; C:membrane
g20711.t1	DCN1-like protein 4	666	20	3.31e-155	88.99	Coil (COILS); IPR005176 (PFAM); IPR042460 (G3DSA:1.10.238.GENE3D); G3DSA:1.10.238.10 (GENE3D); IPR014764 (PANTHER); IPR005176 (PROSITE_PROFILES)	P:GO:0045116; F:GO:0031624; F:GO:0032182; F:GO:0097602; C:GO:0000151	P:protein neddylation; F:ubiquitin conjugating enzyme binding; F:ubiquitin-like protein binding; F:cullin family protein binding; C:ubiquitin ligase complex
g20712.t1	alpha/beta-Hydrolases superfamily protein	1695	20	2.07E-313	93.89	IPR027629 (NCBIFAM); IPR029058 (G3DSA:3.40.50.GENE3D); IPR029052 (G3DSA:3.60.21.GENE3D); IPR004843 (PFAM); IPR022742 (PFAM); IPR027629 (PANTHER); IPR027629 (CDD); IPR029052 (SUPERFAMILY); IPR029058 (SUPERFAMILY)	F:GO:0016787	F:hydrolase activity
g20713.t1	two-component response regulator ARR12-like	1821	20	0	85.28	G3DSA:1.10.10.60:FF:000007 (FUNFAM); IPR001789 (SMART); G3DSA:1.10.10.60 (GENE3D); IPR001789 (PFAM); IPR001005 (PFAM); IPR017053 (PIRSF); G3DSA:3.40.50.2300 (GENE3D); IPR006447 (NCBIFAM); PIRSR026389-4 (PIRSR); PIRSR002937-1 (PIRSR); IPR045279 (PANTHER); IPR001789 (PROSITE_PROFILES); IPR017930 (PROSITE_PROFILES); cd17584 (CDD); IPR009057 (SUPERFAMILY); IPR011006 (SUPERFAMILY)	P:GO:0000160; P:GO:0009736; F:GO:0003677; F:GO:0003700	P:phosphorelay signal transduction system; P:cytokinin-activated signaling pathway; F:DNA binding; F:DNA-binding transcription factor activity
g20714.t1	calmodulin-binding protein 60 E-like	1665	20	0	89.57	IPR046829 (PFAM); IPR046831 (PFAM); IPR046830 (PFAM); IPR012416 (PANTHER)	P:GO:0080142; F:GO:0003700; F:GO:0005516; F:GO:0043565; C:GO:0005634	P:regulation of salicylic acid biosynthetic process; F:DNA-binding transcription factor activity; F:calmodulin binding; F:sequence-specific DNA binding; C:nucleus
g20715.t1	lysosomal Pro-X carboxypeptidase	1803	20	0	79.36	Coil (COILS); G3DSA:1.20.120.980:FF:000001 (FUNFAM); IPR029058 (G3DSA:3.40.50.GENE3D); IPR010471 (PFAM); IPR042269 (G3DSA:1.20.120.GENE3D); IPR008758 (PFAM); PTHR11010 (PANTHER); SIGNAL_PEPTIDE (PHOBIUS); NON_CYTOPLASMIC_DOMAIN (PHOBIUS); SIGNAL_PEPTIDE_H_REGION (PHOBIUS); SIGNAL_PEPTIDE_N_REGION (PHOBIUS); SIGNAL_PEPTIDE_C_REGION (PHOBIUS); SignalP-noTM (SIGNALP_EUK); IPR029058 (SUPERFAMILY)	P:GO:0006508; F:GO:0008239; F:GO:0070008	P:proteolysis; F:dipeptidyl-peptidase activity; F:serine-type exopeptidase activity
g20716.t1	-	363				no IPS match	no IPS match	no IPS match
g20717.t1	VAMP-like protein YKT61	606	20	1.54e-141	97.94	IPR001388 (PRINTS); G3DSA:1.20.5.110:FF:000020 (FUNFAM); IPR010908 (SMART); G3DSA:1.20.5.110 (GENE3D); IPR010908 (PFAM); IPR042855 (PFAM); G3DSA:3.30.450.50 (GENE3D); PTHR45806 (PANTHER); IPR001388 (PROSITE_PATTERNS); IPR010908 (PROSITE_PROFILES); IPR042855 (PROSITE_PROFILES); IPR010908 (CDD); IPR045848 (CDD); IPR011012 (SUPERFAMILY); SSF58038 (SUPERFAMILY)	P:GO:0006888; P:GO:0016192; F:GO:0005484; C:GO:0005794; C:GO:0016020	P:endoplasmic reticulum to Golgi vesicle-mediated transport; P:vesicle-mediated transport; F:SNAP receptor activity; C:Golgi apparatus; C:membrane
g20718.t1	glycerophosphodiester phosphodiesterase GDPDL7-like	2478	20	0	88.04	G3DSA:3.20.20.190:FF:000011 (FUNFAM); IPR017946 (G3DSA:3.20.20.GENE3D); IPR030395 (PFAM); PTHR43620 (PANTHER); TRANSMEMBRANE (PHOBIUS); NON_CYTOPLASMIC_DOMAIN (PHOBIUS); CYTOPLASMIC_DOMAIN (PHOBIUS); IPR030395 (PROSITE_PROFILES); IPR030395 (PROSITE_PROFILES); IPR017946 (SUPERFAMILY); IPR017946 (SUPERFAMILY); TMhelix (TMHMM)	P:GO:0006629; F:GO:0008081; F:GO:0008889	P:lipid metabolic process; F:phosphoric diester hydrolase activity; F:glycerophosphodiester phosphodiesterase activity
g20719.t1	ABC transporter I family member 1	678	20	1.64e-157	98.62	IPR003593 (SMART); IPR003439 (PFAM); IPR027417 (G3DSA:3.40.50.GENE3D); IPR005895 (NCBIFAM); IPR005895 (PANTHER); IPR003439 (PROSITE_PROFILES); IPR027417 (SUPERFAMILY)	P:GO:0017004; F:GO:0005524; F:GO:0016887; F:GO:0022857	P:cytochrome complex assembly; F:ATP binding; F:ATP hydrolysis activity; F:transmembrane transporter activity
g20720.t1	actin-interacting protein 1-2-like	1794	20	0	94.03	G3DSA:2.130.10.10:FF:000167 (FUNFAM); G3DSA:2.130.10.10:FF:000102 (FUNFAM); IPR001680 (SMART); IPR001680 (PFAM); IPR015943 (G3DSA:2.130.10.GENE3D); IPR015943 (G3DSA:2.130.10.GENE3D); PTHR19856 (PANTHER); PS50294 (PROSITE_PROFILES); IPR001680 (PROSITE_PROFILES); IPR001680 (PROSITE_PROFILES); IPR001680 (PROSITE_PROFILES); IPR001680 (PROSITE_PROFILES); PS50294 (PROSITE_PROFILES); IPR001680 (PROSITE_…	P:GO:0030042; F:GO:0005515; F:GO:0051015; C:GO:0030864	P:actin filament depolymerization; F:protein binding; F:actin filament binding; C:cortical actin cytoskeleton
g20721.t1	FIP1[V]-like protein	3762	20	0	70.58	IPR007854 (PFAM); IPR044976 (PANTHER)	P:GO:0006396; P:GO:0006397; F:GO:0003723; C:GO:0016607	P:RNA processing; P:mRNA processing; F:RNA binding; C:nuclear speck
g20722.t1	-	279				no IPS match	no IPS match	no IPS match
g20723.t1	uncharacterized protein LOC122598627	1494	20	4.91e-245	61.5	IPR013144 (SMART); IPR006595 (SMART); IPR024964 (PFAM); IPR050618 (PANTHER); IPR006595 (PROSITE_PROFILES)	no GO terms	no GO terms
g20724.t1	F-box/kelch-repeat protein At3g06240-like	1290	20	0	57.79	IPR001810 (PFAM); IPR017451 (NCBIFAM); IPR050796 (PANTHER); IPR036047 (SUPERFAMILY)	F:GO:0005515	F:protein binding
g20725.t1	uncharacterized protein LOC122598008	810	15	1.25e-165	51.68	IPR006594 (SMART); IPR006595 (SMART); IPR006595 (PROSITE_PROFILES); IPR006594 (PROSITE_PROFILES)	F:GO:0005515	F:protein binding
g20726.t1	uncharacterized protein LOC122598152	381	20	7.51e-76	89.15	IPR048280 (PFAM); IPR036549 (G3DSA:1.10.10.GENE3D); IPR048282 (PANTHER); IPR036549 (SUPERFAMILY)	C:GO:0005739	C:mitochondrion
g20727.t1	AP2/ERF and B3 domain-containing transcription factor At1g50680-like	1044	20	3.6e-263	63.92	IPR001471 (SMART); IPR003340 (SMART); IPR003340 (PFAM); IPR036955 (G3DSA:3.30.730.GENE3D); IPR015300 (G3DSA:2.40.330.GENE3D); IPR044800 (PANTHER); IPR001471 (PROSITE_PROFILES); IPR003340 (PROSITE_PROFILES); IPR003340 (CDD); IPR001471 (CDD); IPR016177 (SUPERFAMILY); IPR015300 (SUPERFAMILY)	P:GO:0006355; F:GO:0003677; F:GO:0003700	P:regulation of DNA-templated transcription; F:DNA binding; F:DNA-binding transcription factor activity
g20728.t2	CBL-interacting serine/threonine-protein kinase 6-like	417	20	7.35e-88	87.87	G3DSA:3.30.310.80:FF:000005 (FUNFAM); G3DSA:3.30.310.80 (GENE3D); IPR004041 (PFAM); PTHR43895 (PANTHER); IPR018451 (PROSITE_PROFILES); cd12195 (CDD)	P:GO:0006468; P:GO:0007165; F:GO:0004674	P:protein phosphorylation; P:signal transduction; F:protein serine/threonine kinase activity
g20728.t1	CBL-interacting serine/threonine-protein kinase 6-like	1284	20	2.4E-313	90.26	G3DSA:3.30.200.20:FF:000096 (FUNFAM); G3DSA:1.10.510.10:FF:000653 (FUNFAM); G3DSA:3.30.310.80:FF:000005 (FUNFAM); IPR000719 (SMART); IPR004041 (PFAM); G3DSA:1.10.510.10 (GENE3D); IPR000719 (PFAM); G3DSA:3.30.310.80 (GENE3D); G3DSA:3.30.200.20 (GENE3D); PIRSR038189-2 (PIRSR); PIRSR037281-2 (PIRSR); PIRSR500948-1 (PIRSR); PIRSR000628-1 (PIRSR); PIRSR500951-1 (PIRSR); PIRSR000632-1 (PIRSR); PIRSR000…	P:GO:0006468; P:GO:0007165; F:GO:0004672; F:GO:0004674; F:GO:0005524	P:protein phosphorylation; P:signal transduction; F:protein kinase activity; F:protein serine/threonine kinase activity; F:ATP binding
g20729.t1	formin-like protein 13 isoform X1	3384	20	0	77.68	Coil (COILS); IPR015425 (SMART); IPR014020 (SMART); IPR029021 (G3DSA:3.90.190.GENE3D); IPR042201 (G3DSA:1.20.58.GENE3D); IPR015425 (PFAM); IPR014020 (PFAM); G3DSA:2.60.40.1110 (GENE3D); PIRSR038025-50 (PIRSR); IPR051144 (PANTHER); IPR014020 (PROSITE_PROFILES); IPR015425 (PROSITE_PROFILES); SSF101447 (SUPERFAMILY); IPR035892 (SUPERFAMILY); IPR029021 (SUPERFAMILY)	no GO terms	no GO terms
g20730.t1	omega-6 fatty acid desaturase, chloroplastic-like	1299	20	8.03e-227	78.7	IPR005804 (PFAM); IPR012171 (PANTHER); NON_CYTOPLASMIC_DOMAIN (PHOBIUS); TRANSMEMBRANE (PHOBIUS); CYTOPLASMIC_DOMAIN (PHOBIUS); TRANSMEMBRANE (PHOBIUS); TRANSMEMBRANE (PHOBIUS); NON_CYTOPLASMIC_DOMAIN (PHOBIUS); CYTOPLASMIC_DOMAIN (PHOBIUS); cd03507 (CDD); TMhelix (TMHMM)	P:GO:0006629; F:GO:0016491	P:lipid metabolic process; F:oxidoreductase activity
g20731.t1	omega-6 fatty acid desaturase, chloroplastic-like isoform X1	1332	20	0	92.89	IPR005804 (PFAM); IPR012171 (PANTHER); TRANSMEMBRANE (PHOBIUS); TRANSMEMBRANE (PHOBIUS); NON_CYTOPLASMIC_DOMAIN (PHOBIUS); TRANSMEMBRANE (PHOBIUS); CYTOPLASMIC_DOMAIN (PHOBIUS); CYTOPLASMIC_DOMAIN (PHOBIUS); TRANSMEMBRANE (PHOBIUS); NON_CYTOPLASMIC_DOMAIN (PHOBIUS); CYTOPLASMIC_DOMAIN (PHOBIUS); TRANSMEMBRANE (PHOBIUS); TRANSMEMBRANE (PHOBIUS); NON_CYTOPLASMIC_DOMAIN (PHOBIUS); CYTOPLASMIC_DOMAIN…	P:GO:0006629; F:GO:0016491	P:lipid metabolic process; F:oxidoreductase activity
g20732.t1	ubiquitin carboxyl-terminal hydrolase 23	5022	20	0	79.27	PR00019 (PRINTS); G3DSA:3.90.70.10:FF:000078 (FUNFAM); G3DSA:3.30.200.20:FF:000466 (FUNFAM); G3DSA:3.80.10.10:FF:001678 (FUNFAM); IPR001245 (PFAM); IPR001611 (PFAM); IPR001611 (PFAM); G3DSA:3.30.200.20 (GENE3D); G3DSA:3.90.70.10 (GENE3D); G3DSA:1.10.510.10 (GENE3D); IPR001394 (PFAM); IPR032675 (G3DSA:3.80.10.GENE3D); IPR032675 (G3DSA:3.80.10.GENE3D); PIRSR630616-3 (PIRSR); PIRSR620777-50 (PIRSR);…	P:GO:0006468; P:GO:0016579; F:GO:0004672; F:GO:0004843; F:GO:0005515; F:GO:0005524	P:protein phosphorylation; P:protein deubiquitination; F:protein kinase activity; F:cysteine-type deubiquitinase activity; F:protein binding; F:ATP binding
g20733.t1	leucine aminopeptidase 1-like	1590	20	0	93.89	IPR011356 (PRINTS); G3DSA:3.40.630.10:FF:000033 (FUNFAM); IPR008283 (PFAM); IPR000819 (PFAM); IPR043472 (G3DSA:3.40.220.GENE3D); G3DSA:3.40.630.10 (GENE3D); IPR011356 (PANTHER); IPR000819 (PROSITE_PATTERNS); IPR023042 (HAMAP); IPR011356 (CDD); SSF53187 (SUPERFAMILY); IPR043472 (SUPERFAMILY)	P:GO:0006508; P:GO:0019538; F:GO:0008233; F:GO:0030145; F:GO:0046872; F:GO:0070006; C:GO:0005737	P:proteolysis; P:protein metabolic process; F:peptidase activity; F:manganese ion binding; F:metal ion binding; F:metalloaminopeptidase activity; C:cytoplasm
g20734.t1	transmembrane 9 superfamily member 8-like	1845	20	0	93.1	IPR004240 (PFAM); IPR004240 (PANTHER); NON_CYTOPLASMIC_DOMAIN (PHOBIUS); CYTOPLASMIC_DOMAIN (PHOBIUS); TRANSMEMBRANE (PHOBIUS); NON_CYTOPLASMIC_DOMAIN (PHOBIUS); NON_CYTOPLASMIC_DOMAIN (PHOBIUS); TRANSMEMBRANE (PHOBIUS); CYTOPLASMIC_DOMAIN (PHOBIUS); TRANSMEMBRANE (PHOBIUS); CYTOPLASMIC_DOMAIN (PHOBIUS); TRANSMEMBRANE (PHOBIUS); TRANSMEMBRANE (PHOBIUS); TRANSMEMBRANE (PHOBIUS); CYTOPLASMIC_DOMAIN…	P:GO:0072657; C:GO:0016020	P:protein localization to membrane; C:membrane
g20735.t1	probable cyclic nucleotide-gated ion channel 5	2166	20	0	91.91	Coil (COILS); G3DSA:2.60.120.10:FF:000024 (FUNFAM); G3DSA:1.10.287.630:FF:000003 (FUNFAM); IPR000595 (SMART); IPR000595 (PFAM); IPR005821 (PFAM); G3DSA:1.10.287.70 (GENE3D); G3DSA:1.10.287.630 (GENE3D); IPR014710 (G3DSA:2.60.120.GENE3D); PTHR45651 (PANTHER); NON_CYTOPLASMIC_DOMAIN (PHOBIUS); TRANSMEMBRANE (PHOBIUS); NON_CYTOPLASMIC_DOMAIN (PHOBIUS); TRANSMEMBRANE (PHOBIUS); TRANSMEMBRANE (PHOBIUS…	P:GO:0006811; P:GO:0055085; F:GO:0005216; C:GO:0016020	P:monoatomic ion transport; P:transmembrane transport; F:monoatomic ion channel activity; C:membrane
g20736.t1	early nodulin-like protein 1	576	20	1e-123	75.67	G3DSA:2.60.40.420:FF:000010 (FUNFAM); IPR008972 (G3DSA:2.60.40.GENE3D); IPR003245 (PFAM); IPR039391 (PANTHER); SIGNAL_PEPTIDE (PHOBIUS); SIGNAL_PEPTIDE_H_REGION (PHOBIUS); SIGNAL_PEPTIDE_N_REGION (PHOBIUS); SIGNAL_PEPTIDE_C_REGION (PHOBIUS); NON_CYTOPLASMIC_DOMAIN (PHOBIUS); IPR003245 (PROSITE_PROFILES); IPR041846 (CDD); SignalP-TM (SIGNALP_GRAM_POSITIVE); SignalP-noTM (SIGNALP_EUK); SignalP-noTM…	F:GO:0009055; C:GO:0005886	F:electron transfer activity; C:plasma membrane
g20737.t1	structural maintenance of chromosomes protein 2-1-like	3531	20	0	88.65	Coil (COILS); Coil (COILS); Coil (COILS); Coil (COILS); Coil (COILS); Coil (COILS); Coil (COILS); Coil (COILS); Coil (COILS); G3DSA:3.40.50.300:FF:000385 (FUNFAM); G3DSA:3.40.50.300:FF:000278 (FUNFAM); G3DSA:1.20.1060.20:FF:000005 (FUNFAM); IPR010935 (SMART); IPR010935 (PFAM); G3DSA:1.10.287.1490 (GENE3D); IPR024704 (PIRSF); IPR027417 (G3DSA:3.40.50.GENE3D); IPR027417 (G3DSA:3.40.50.GENE3D); IPR0…	P:GO:0051276; F:GO:0005515; F:GO:0005524; F:GO:0016887; C:GO:0005694	P:chromosome organization; F:protein binding; F:ATP binding; F:ATP hydrolysis activity; C:chromosome
g20737.t2	structural maintenance of chromosomes protein 2-1-like	3390	20	0	88.25	Coil (COILS); Coil (COILS); Coil (COILS); Coil (COILS); Coil (COILS); Coil (COILS); Coil (COILS); Coil (COILS); Coil (COILS); G3DSA:1.20.1060.20:FF:000005 (FUNFAM); G3DSA:3.40.50.300:FF:000385 (FUNFAM); IPR010935 (SMART); IPR003395 (PFAM); G3DSA:3.30.70.1620 (GENE3D); IPR010935 (PFAM); G3DSA:1.10.287.1490 (GENE3D); IPR027417 (G3DSA:3.40.50.GENE3D); IPR024704 (PIRSF); IPR027417 (G3DSA:3.40.50.GENE…	P:GO:0051276; F:GO:0005515; F:GO:0005524; F:GO:0016887; C:GO:0005694	P:chromosome organization; F:protein binding; F:ATP binding; F:ATP hydrolysis activity; C:chromosome
g20738.t1	nitrate regulatory gene2 protein-like	582	20	7.67e-42	76.56	IPR006867 (PFAM); PTHR21450 (PANTHER)	no GO terms	no GO terms
g20738.t2	nitrate regulatory gene2 protein-like	981	20	2.45e-93	72.56	IPR006868 (PFAM); IPR006867 (PFAM); PTHR21450 (PANTHER)	no GO terms	no GO terms
g20739.t1	serine carboxypeptidase 24 isoform X1	1662	20	0	89.54	IPR001563 (PRINTS); G3DSA:3.40.50.1820:FF:000013 (FUNFAM); G3DSA:3.40.50.11320:FF:000002 (FUNFAM); IPR001563 (PFAM); G3DSA:3.40.50.11320 (GENE3D); G3DSA:6.10.250.940 (GENE3D); IPR029058 (G3DSA:3.40.50.GENE3D); IPR001563 (PANTHER); IPR033124 (PROSITE_PATTERNS); IPR018202 (PROSITE_PATTERNS); IPR029058 (SUPERFAMILY)	P:GO:0006508; P:GO:0009742; F:GO:0004185; C:GO:0005615	P:proteolysis; P:brassinosteroid mediated signaling pathway; F:serine-type carboxypeptidase activity; C:extracellular space
g20740.t1	uncharacterized protein LOC122595654	744	20	1.14e-168	83.97	Coil (COILS); Coil (COILS); PTHR34807 (PANTHER)	no GO terms	no GO terms
g20741.t1	hypothetical protein OSB04_020757	489	20	6.03e-10	78.41	IPR034590 (PANTHER)	P:GO:0051783; P:GO:1904667; C:GO:0005634	P:regulation of nuclear division; P:negative regulation of ubiquitin protein ligase activity; C:nucleus
g20742.t1	nitrate regulatory gene2 protein-like	1998	20	0	66.56	Coil (COILS); Coil (COILS); IPR006868 (PFAM); IPR006867 (PFAM); PTHR21450 (PANTHER)	no GO terms	no GO terms
g20743.t1	OVARIAN TUMOR DOMAIN-containing deubiquitinating enzyme 5-like	954	20	4.74e-196	87.67	Coil (COILS); Coil (COILS); G3DSA:3.90.70.80:FF:000014 (FUNFAM); IPR003323 (PFAM); G3DSA:3.90.70.80 (GENE3D); PIRSR003888-1 (PIRSR); IPR050704 (PANTHER); IPR003323 (PROSITE_PROFILES); cd22797 (CDD); IPR038765 (SUPERFAMILY)	P:GO:0016579; F:GO:0004843	P:protein deubiquitination; F:cysteine-type deubiquitinase activity
g20744.t1	nitrate regulatory gene2 protein-like	1875	20	0	62.49	IPR006867 (PFAM); PTHR21450 (PANTHER)	no GO terms	no GO terms
g20745.t1	uncharacterized protein LOC122598099	786	20	1.26e-179	52.14	Coil (COILS); IPR013087 (PFAM); G3DSA:3.30.160.60 (GENE3D); PTHR47487 (PANTHER); SIGNAL_PEPTIDE_N_REGION (PHOBIUS); SIGNAL_PEPTIDE (PHOBIUS); SIGNAL_PEPTIDE_C_REGION (PHOBIUS); SIGNAL_PEPTIDE_H_REGION (PHOBIUS); NON_CYTOPLASMIC_DOMAIN (PHOBIUS); PS51257 (PROSITE_PROFILES); IPR036236 (SUPERFAMILY)	no GO terms	no GO terms
g20746.t1	shikimate O-hydroxycinnamoyltransferase-like	1299	20	0	91.78	G3DSA:3.30.559.10:FF:000015 (FUNFAM); G3DSA:3.30.559.10:FF:000008 (FUNFAM); PF02458 (PFAM); IPR023213 (G3DSA:3.30.559.GENE3D); IPR023213 (G3DSA:3.30.559.GENE3D); IPR050317 (PANTHER)	F:GO:0016747	F:acyltransferase activity, transferring groups other than amino-acyl groups
g20747.t1	-	222				no IPS match	no IPS match	no IPS match
g20748.t1	protein MULTIPOLAR SPINDLE 1	1146	20	6.45e-261	86.55	IPR037500 (PANTHER)	P:GO:0000212; P:GO:0007059; P:GO:0007140; P:GO:0042138	P:meiotic spindle organization; P:chromosome segregation; P:male meiotic nuclear division; P:meiotic DNA double-strand break formation
g20748.t2	protein MULTIPOLAR SPINDLE 1	1152	20	1.54e-264	86.26	IPR037500 (PANTHER)	P:GO:0000212; P:GO:0007059; P:GO:0007140; P:GO:0042138	P:meiotic spindle organization; P:chromosome segregation; P:male meiotic nuclear division; P:meiotic DNA double-strand break formation
g20748.t3	protein MULTIPOLAR SPINDLE 1	1215	20	1.09e-258	81.42	IPR037500 (PANTHER)	P:GO:0000212; P:GO:0007059; P:GO:0007140; P:GO:0042138	P:meiotic spindle organization; P:chromosome segregation; P:male meiotic nuclear division; P:meiotic DNA double-strand break formation
g20749.t1	eukaryotic translation initiation factor	2295	20	0	85.21	Coil (COILS); G3DSA:1.25.40.180:FF:000027 (FUNFAM); IPR003891 (SMART); IPR003890 (SMART); G3DSA:1.25.40.180 (GENE3D); G3DSA:1.25.40.180 (GENE3D); IPR003891 (PFAM); IPR003890 (PFAM); PTHR23253 (PANTHER); IPR003891 (PROSITE_PROFILES); IPR016024 (SUPERFAMILY); IPR016024 (SUPERFAMILY)	F:GO:0003723; F:GO:0003729; F:GO:0003743; F:GO:0005515; C:GO:0016281	F:RNA binding; F:mRNA binding; F:translation initiation factor activity; F:protein binding; C:eukaryotic translation initiation factor 4F complex
g20750.t1	eukaryotic translation initiation factor-like	1173	20	1.05e-254	76.52	Coil (COILS); G3DSA:1.25.40.180:FF:000027 (FUNFAM); IPR003890 (SMART); G3DSA:1.25.40.180 (GENE3D); IPR003890 (PFAM); PTHR23253 (PANTHER); IPR016024 (SUPERFAMILY)	F:GO:0003723; F:GO:0003729; F:GO:0003743; F:GO:0005515; C:GO:0016281	F:RNA binding; F:mRNA binding; F:translation initiation factor activity; F:protein binding; C:eukaryotic translation initiation factor 4F complex
g20751.t1	uncharacterized protein LOC122591996	684	20	1.14e-132	74.16	IPR006912 (PFAM); PTHR47150 (PANTHER)	no GO terms	no GO terms
g20752.t1	eukaryotic translation initiation factor-like isoform X1	1416	20	4.07e-197	88.75	Coil (COILS); G3DSA:1.25.40.180:FF:000027 (FUNFAM); IPR003890 (SMART); G3DSA:1.25.40.180 (GENE3D); IPR003890 (PFAM); PTHR23253 (PANTHER); IPR016024 (SUPERFAMILY)	F:GO:0003723; F:GO:0003729; F:GO:0003743; F:GO:0005515; C:GO:0016281	F:RNA binding; F:mRNA binding; F:translation initiation factor activity; F:protein binding; C:eukaryotic translation initiation factor 4F complex
g20753.t1	heat shock 70 kDa protein	1947	20	0	96.47	Coil (COILS); Coil (COILS); PR00301 (PRINTS); G3DSA:3.30.420.40:FF:000172 (FUNFAM); G3DSA:2.60.34.10:FF:000002 (FUNFAM); G3DSA:3.30.30.30:FF:000019 (FUNFAM); G3DSA:3.30.420.40:FF:000172 (FUNFAM); G3DSA:1.20.1270.10:FF:000016 (FUNFAM); G3DSA:3.90.640.10:FF:000002 (FUNFAM); G3DSA:3.30.420.40:FF:000026 (FUNFAM); G3DSA:3.30.30.30 (GENE3D); IPR029047 (G3DSA:2.60.34.GENE3D); G3DSA:3.90.640.10 (GENE3D);…	F:GO:0005524; F:GO:0140662	F:ATP binding; F:ATP-dependent protein folding chaperone
g20754.t1	uncharacterized protein Cbei_0202 isoform X1	2100	20	0	91.89	PR00419 (PRINTS); IPR049516 (PFAM); G3DSA:3.30.70.2700 (GENE3D); IPR036188 (G3DSA:3.50.50.GENE3D); IPR002938 (PFAM); PIRSR000362-1 (PIRSR); PIRSR000350-3 (PIRSR); PIRSR038051-1 (PIRSR); IPR028348 (PANTHER); IPR036188 (SUPERFAMILY)	F:GO:0071949	F:FAD binding
g20755.t1	AUGMIN subunit 8-like	1614	20	0	75.32	IPR007573 (PFAM); PTHR31807 (PANTHER)	P:GO:0051225; F:GO:0008017; C:GO:0005737; C:GO:0005880	P:spindle assembly; F:microtubule binding; C:cytoplasm; C:nuclear microtubule
g20756.t1	protein GAMETE EXPRESSED 1-like	1815	20	0	73.67	Coil (COILS); Coil (COILS); PIRSR002855-2 (PIRSR); IPR040346 (PANTHER); TRANSMEMBRANE (PHOBIUS); TRANSMEMBRANE (PHOBIUS); CYTOPLASMIC_DOMAIN (PHOBIUS); SIGNAL_PEPTIDE_H_REGION (PHOBIUS); SIGNAL_PEPTIDE_C_REGION (PHOBIUS); TRANSMEMBRANE (PHOBIUS); NON_CYTOPLASMIC_DOMAIN (PHOBIUS); SIGNAL_PEPTIDE (PHOBIUS); NON_CYTOPLASMIC_DOMAIN (PHOBIUS); SIGNAL_PEPTIDE_N_REGION (PHOBIUS); CYTOPLASMIC_DOMAIN (PHO…	no GO terms	no GO terms
g20757.t1	malonyl-coenzyme A:anthocyanin 3-O-glucoside-6''-O-malonyltransferase-like	1092	20	2.73e-268	86.57	IPR023213 (G3DSA:3.30.559.GENE3D); PF02458 (PFAM); IPR023213 (G3DSA:3.30.559.GENE3D); IPR051504 (PANTHER); SSF52777 (SUPERFAMILY)	no GO terms	no GO terms
g20758.t1	disease resistance protein RUN1-like	963	20	1.24e-87	74.86	IPR000157 (SMART); IPR035897 (G3DSA:3.40.50.GENE3D); IPR000157 (PFAM); PTHR32009 (PANTHER); IPR000157 (PROSITE_PROFILES); IPR035897 (SUPERFAMILY)	P:GO:0007165	P:signal transduction
g20759.t1	translation initiation factor IF3-2, chloroplastic-like	843	20	3.25e-153	88.33	G3DSA:3.30.110.10:FF:000003 (FUNFAM); G3DSA:3.10.20.80:FF:000003 (FUNFAM); IPR019815 (PFAM); IPR001288 (NCBIFAM); IPR019814 (PFAM); IPR036787 (G3DSA:3.10.20.GENE3D); IPR036788 (G3DSA:3.30.110.GENE3D); IPR001288 (PANTHER); IPR019813 (PROSITE_PATTERNS); IPR036787 (SUPERFAMILY); IPR036788 (SUPERFAMILY)	P:GO:0006413; P:GO:0032790; F:GO:0003743; F:GO:0043022	P:translational initiation; P:ribosome disassembly; F:translation initiation factor activity; F:ribosome binding
g20760.t1	DNA-directed RNA polymerase 3, chloroplastic	4428	20	0	95.66	Coil (COILS); Coil (COILS); Coil (COILS); G3DSA:1.10.287.260:FF:000001 (FUNFAM); G3DSA:1.10.1320.10:FF:000001 (FUNFAM); G3DSA:1.10.150.20:FF:000027 (FUNFAM); G3DSA:1.10.287.280:FF:000001 (FUNFAM); IPR029262 (SMART); G3DSA:1.10.150.20 (GENE3D); IPR029262 (PFAM); IPR024075 (G3DSA:1.10.287.GENE3D); IPR007656 (PFAM); IPR046950 (PFAM); IPR037159 (G3DSA:1.10.1320.GENE3D); G3DSA:1.10.287.280 (GENE3D); I…	P:GO:0006351; P:GO:0006390; F:GO:0003677; F:GO:0003899; C:GO:0034245	P:DNA-templated transcription; P:mitochondrial transcription; F:DNA binding; F:DNA-directed 5'-3' RNA polymerase activity; C:mitochondrial DNA-directed RNA polymerase complex
g20761.t1	autophagy-related protein 11-like	3216	20	0	90.69	Coil (COILS); Coil (COILS); Coil (COILS); IPR019460 (PFAM); IPR045326 (PFAM); IPR040040 (PANTHER); IPR029071 (SUPERFAMILY)	P:GO:0000045; P:GO:0000422; P:GO:0001934; P:GO:0030242; P:GO:0034517; P:GO:0034727; P:GO:0061709; F:GO:0019901; F:GO:0060090; C:GO:0034045; C:GO:1990316	P:autophagosome assembly; P:autophagy of mitochondrion; P:positive regulation of protein phosphorylation; P:autophagy of peroxisome; P:ribophagy; P:piecemeal microautophagy of the nucleus; P:reticulophagy; F:protein kinase binding; F:molecular adaptor activity; C:phagophore assembly site membrane; C:Atg1/ULK1 kinase complex
g20762.t1	putative F-box protein At3g16210	1779	20	1.48e-246	57.09	IPR013187 (PFAM); IPR017451 (NCBIFAM); IPR050796 (PANTHER)	no GO terms	no GO terms
g20763.t1	uncharacterized protein LOC122597604	870	20	8.9e-171	57.65	IPR013083 (G3DSA:3.30.40.GENE3D); PTHR31150 (PANTHER); SignalP-TM (SIGNALP_GRAM_POSITIVE)	no GO terms	no GO terms
g20764.t1	dual specificity protein phosphatase 1-like	516	20	3.76e-116	89.33	G3DSA:3.90.190.10:FF:000056 (FUNFAM); IPR020422 (SMART); IPR029021 (G3DSA:3.90.190.GENE3D); IPR000340 (PFAM); PIRSR620405-1 (PIRSR); PIRSR000941-50 (PIRSR); PIRSR000939-1 (PIRSR); PIRSR036958-1 (PIRSR); PIRSR038025-50 (PIRSR); PTHR10159 (PANTHER); IPR020422 (PROSITE_PROFILES); IPR000387 (PROSITE_PROFILES); cd14498 (CDD); IPR029021 (SUPERFAMILY)	P:GO:0006470; P:GO:0016311; P:GO:0035335; P:GO:0043409; F:GO:0004721; F:GO:0008330; F:GO:0017017; F:GO:0033550; C:GO:0005737	P:protein dephosphorylation; P:dephosphorylation; P:peptidyl-tyrosine dephosphorylation; P:negative regulation of MAPK cascade; F:phosphoprotein phosphatase activity; F:protein tyrosine/threonine phosphatase activity; F:MAP kinase tyrosine/serine/threonine phosphatase activity; F:MAP kinase tyrosine phosphatase activity; C:cytoplasm
g20765.t1	uncharacterized protein LOC122595626 isoform X2	1104	20	2.04e-270	60.12	PF24818 (PFAM); PTHR33494 (PANTHER)	no GO terms	no GO terms
g20766.t2	uncharacterized protein LOC112517187 isoform X2	720	20	5.11e-60	66.37	PF24818 (PFAM); PTHR33494 (PANTHER); CYTOPLASMIC_DOMAIN (PHOBIUS); TRANSMEMBRANE (PHOBIUS); NON_CYTOPLASMIC_DOMAIN (PHOBIUS)	no GO terms	no GO terms
g20766.t1	uncharacterized protein LOC122595626 isoform X1	1575	20	1.93e-292	61.62	PF24818 (PFAM); PTHR33494 (PANTHER)	no GO terms	no GO terms
g20767.t1	50S ribosomal protein L35, chloroplastic	453	20	1.65e-93	88.26	IPR001706 (PRINTS); G3DSA:4.10.410.60:FF:000001 (FUNFAM); IPR037229 (G3DSA:4.10.410.GENE3D); IPR001706 (NCBIFAM); IPR021137 (PFAM); IPR001706 (PANTHER); IPR018265 (PROSITE_PATTERNS); IPR001706 (HAMAP); SignalP-TM (SIGNALP_GRAM_POSITIVE); IPR037229 (SUPERFAMILY)	P:GO:0006412; F:GO:0003735; C:GO:0005840; C:GO:0015934	P:translation; F:structural constituent of ribosome; C:ribosome; C:large ribosomal subunit
g20768.t1	uncharacterized protein LOC122597824	1479	20	0	79.49	Coil (COILS); G3DSA:2.60.40.2700:FF:000001 (FUNFAM); G3DSA:2.60.40.2700 (GENE3D); IPR055474 (PFAM); IPR056284 (PFAM); PTHR31149 (PANTHER)	C:GO:0005886	C:plasma membrane
g20769.t1	protein TSS	5232	20	0	83.64	G3DSA:1.25.40.10:FF:000024 (FUNFAM); IPR019734 (SMART); IPR011990 (G3DSA:1.25.40.GENE3D); PF13424 (PFAM); IPR028275 (PFAM); IPR033646 (PFAM); IPR027523 (PANTHER); IPR019734 (PROSITE_PROFILES); IPR025697 (PROSITE_PROFILES); IPR033646 (CDD); IPR011990 (SUPERFAMILY); IPR011990 (SUPERFAMILY)	P:GO:0006996; F:GO:0005515; C:GO:0005737	P:organelle organization; F:protein binding; C:cytoplasm
g20770.t1	molybdopterin synthase catalytic subunit	603	20	2.44e-133	91.11	G3DSA:3.90.1170.40:FF:000002 (FUNFAM); IPR003448 (PFAM); IPR036563 (G3DSA:3.90.1170.GENE3D); PTHR23404 (PANTHER); IPR028888 (HAMAP); IPR003448 (CDD); IPR036563 (SUPERFAMILY)	P:GO:0006777; F:GO:0030366; C:GO:0005829; C:GO:1990140	P:Mo-molybdopterin cofactor biosynthetic process; F:molybdopterin synthase activity; C:cytosol; C:molybdopterin synthase complex
g20771.t1	probable LRR receptor-like serine/threonine-protein kinase At4g30520	1899	20	0	94.82	PR00019 (PRINTS); G3DSA:3.80.10.10:FF:000021 (FUNFAM); G3DSA:1.10.510.10:FF:000016 (FUNFAM); G3DSA:3.30.200.20:FF:000015 (FUNFAM); IPR000719 (SMART); IPR001245 (PFAM); G3DSA:1.10.510.10 (GENE3D); G3DSA:3.30.200.20 (GENE3D); IPR001611 (PFAM); IPR032675 (G3DSA:3.80.10.GENE3D); IPR013210 (PFAM); PIRSR000606-51 (PIRSR); PIRSR000556-2 (PIRSR); PIRSR500947-50 (PIRSR); PIRSR000559-1 (PIRSR); PIRSR500948…	P:GO:0006468; F:GO:0004672; F:GO:0005515; F:GO:0005524	P:protein phosphorylation; F:protein kinase activity; F:protein binding; F:ATP binding
g20772.t1	transmembrane protein 208 homolog	522	20	1.25e-115	93.92	IPR008506 (PFAM); IPR008506 (PANTHER); CYTOPLASMIC_DOMAIN (PHOBIUS); TRANSMEMBRANE (PHOBIUS); TRANSMEMBRANE (PHOBIUS); NON_CYTOPLASMIC_DOMAIN (PHOBIUS); CYTOPLASMIC_DOMAIN (PHOBIUS); TMhelix (TMHMM); TMhelix (TMHMM); TMhelix (TMHMM)	P:GO:0006624; C:GO:0043231	P:vacuolar protein processing; C:intracellular membrane-bounded organelle
g20773.t1	AFG1-like ATPase	5007	20	0	92.12	G3DSA:3.40.50.300:FF:000856 (FUNFAM); IPR019734 (SMART); IPR005654 (PFAM); IPR011990 (G3DSA:1.25.40.GENE3D); IPR019734 (PFAM); IPR005654 (NCBIFAM); IPR027417 (G3DSA:3.40.50.GENE3D); IPR013103 (PFAM); IPR005654 (PANTHER); IPR019734 (PROSITE_PROFILES); cd09272 (CDD); IPR027417 (SUPERFAMILY); IPR043502 (SUPERFAMILY); IPR011990 (SUPERFAMILY)	F:GO:0005515; F:GO:0005524; F:GO:0016887; C:GO:0005737; C:GO:0005739; C:GO:0009507	F:protein binding; F:ATP binding; F:ATP hydrolysis activity; C:cytoplasm; C:mitochondrion; C:chloroplast
g20774.t1	F-box protein At2g07140-like	1188	20	1.52e-304	56.04	IPR017451 (NCBIFAM); IPR001810 (PFAM); IPR050796 (PANTHER); IPR036047 (SUPERFAMILY); IPR011043 (SUPERFAMILY)	F:GO:0005515	F:protein binding
g20775.t1	-	390				no IPS match	no IPS match	no IPS match
g20776.t1	putative RNA-directed DNA polymerase	4290	20	0	72.65	IPR001878 (SMART); IPR025724 (PFAM); IPR036397 (G3DSA:3.30.420.GENE3D); G3DSA:4.10.60.10 (GENE3D); PF14223 (PFAM); IPR025314 (PFAM); IPR001584 (PFAM); IPR001878 (PFAM); IPR013103 (PFAM); IPR054722 (PFAM); IPR039537 (PANTHER); IPR001878 (PROSITE_PROFILES); IPR001584 (PROSITE_PROFILES); cd09272 (CDD); IPR012337 (SUPERFAMILY); IPR043502 (SUPERFAMILY); IPR036875 (SUPERFAMILY)	P:GO:0015074; F:GO:0003676; F:GO:0008270	P:DNA integration; F:nucleic acid binding; F:zinc ion binding
g20777.t1	protein ALP1-like	546	20	1.47e-112	77.54	IPR006912 (PFAM); PTHR47150 (PANTHER)	no GO terms	no GO terms
g20778.t1	5'-deoxynucleotidase HDDC2-like	573	20	8.48e-129	96.82	G3DSA:1.10.3210.10:FF:000016 (FUNFAM); IPR003607 (SMART); G3DSA:1.10.3210.10 (GENE3D); IPR006674 (PFAM); IPR039356 (PANTHER); IPR006674 (PROSITE_PROFILES); SSF109604 (SUPERFAMILY)	F:GO:0002953; C:GO:0005737	F:5'-deoxynucleotidase activity; C:cytoplasm
g20779.t1	uncharacterized protein LOC122598496	789	20	1.07e-183	72.75	G3DSA:3.30.40.100:FF:000005 (FUNFAM); G3DSA:3.30.40.100 (GENE3D); IPR011124 (PROSITE_PROFILES)	F:GO:0008270	F:zinc ion binding
g20780.t1	UDP-glucuronate 4-epimerase 1-like	1263	20	9.01E-310	83.61	PR01713 (PRINTS); G3DSA:3.40.50.720:FF:000198 (FUNFAM); IPR001509 (PFAM); G3DSA:3.40.50.720 (GENE3D); PTHR43574 (PANTHER); CYTOPLASMIC_DOMAIN (PHOBIUS); TRANSMEMBRANE (PHOBIUS); NON_CYTOPLASMIC_DOMAIN (PHOBIUS); IPR036291 (SUPERFAMILY); TMhelix (TMHMM); TMhelix (TMHMM)	no GO terms	no GO terms
g20781.t1	60S ribosomal protein L44	318	20	4.41e-72	99.86	G3DSA:3.10.450.80:FF:000001 (FUNFAM); IPR053708 (G3DSA:3.10.450.GENE3D); IPR000552 (PFAM); IPR000552 (PANTHER); IPR000552 (PROSITE_PATTERNS); IPR011332 (SUPERFAMILY)	P:GO:0006412; F:GO:0003735; C:GO:0005840	P:translation; F:structural constituent of ribosome; C:ribosome
g20782.t1	WAT1-related protein At4g30420-like isoform X2	1119	20	3.63e-246	87.13	IPR000620 (PFAM); IPR030184 (PANTHER); TRANSMEMBRANE (PHOBIUS); CYTOPLASMIC_DOMAIN (PHOBIUS); CYTOPLASMIC_DOMAIN (PHOBIUS); NON_CYTOPLASMIC_DOMAIN (PHOBIUS); TRANSMEMBRANE (PHOBIUS); TRANSMEMBRANE (PHOBIUS); TRANSMEMBRANE (PHOBIUS); TRANSMEMBRANE (PHOBIUS); CYTOPLASMIC_DOMAIN (PHOBIUS); TRANSMEMBRANE (PHOBIUS); NON_CYTOPLASMIC_DOMAIN (PHOBIUS); NON_CYTOPLASMIC_DOMAIN (PHOBIUS); CYTOPLASMIC_DOMAIN…	F:GO:0022857; C:GO:0016020	F:transmembrane transporter activity; C:membrane
g20783.t1	WAT1-related protein At4g30420-like	1116	20	3.34e-262	87.1	IPR000620 (PFAM); IPR030184 (PANTHER); NON_CYTOPLASMIC_DOMAIN (PHOBIUS); CYTOPLASMIC_DOMAIN (PHOBIUS); TRANSMEMBRANE (PHOBIUS); NON_CYTOPLASMIC_DOMAIN (PHOBIUS); CYTOPLASMIC_DOMAIN (PHOBIUS); TRANSMEMBRANE (PHOBIUS); TRANSMEMBRANE (PHOBIUS); TRANSMEMBRANE (PHOBIUS); TRANSMEMBRANE (PHOBIUS); TRANSMEMBRANE (PHOBIUS); SIGNAL_PEPTIDE (PHOBIUS); NON_CYTOPLASMIC_DOMAIN (PHOBIUS); TRANSMEMBRANE (PHOBIUS…	F:GO:0022857; C:GO:0016020	F:transmembrane transporter activity; C:membrane
g20784.t1	hypothetical protein E3N88_41197	270	20	4.72e-24	67	no IPS match	no IPS match	no IPS match
g20785.t1	uncharacterized protein LOC122601052	492	16	1.56e-63	85.46	no IPS match	no IPS match	no IPS match
g20786.t1	-	363				no IPS match	no IPS match	no IPS match
g20787.t1	transcription factor IBH1-like 1	600	20	1.31e-132	78	IPR044660 (PANTHER); IPR036638 (SUPERFAMILY)	P:GO:0006355; F:GO:0046983	P:regulation of DNA-templated transcription; F:protein dimerization activity
g20788.t1	VAN3-binding protein isoform X1	1185	20	9.07e-274	85.32	Coil (COILS); IPR008546 (PFAM); IPR013666 (PFAM); IPR040269 (PANTHER)	no GO terms	no GO terms
g20788.t2	VAN3-binding protein isoform X2	1182	20	1.39e-272	85.49	Coil (COILS); IPR008546 (PFAM); IPR013666 (PFAM); IPR040269 (PANTHER)	no GO terms	no GO terms
g20789.t1	E3 ubiquitin-protein ligase XBAT32	1488	20	0	93.29	IPR002110 (PRINTS); G3DSA:1.25.40.20:FF:000262 (FUNFAM); IPR002110 (SMART); IPR001841 (SMART); IPR002110 (PFAM); IPR002110 (PFAM); IPR036770 (G3DSA:1.25.40.GENE3D); IPR013083 (G3DSA:3.30.40.GENE3D); IPR002110 (PFAM); IPR036770 (G3DSA:1.25.40.GENE3D); PTHR24161 (PANTHER); IPR017907 (PROSITE_PATTERNS); SIGNAL_PEPTIDE (PHOBIUS); SIGNAL_PEPTIDE_H_REGION (PHOBIUS); SIGNAL_PEPTIDE_C_REGION (PHOBIUS); S…	F:GO:0005515	F:protein binding
g20790.t1	protein SUPPRESSOR OF MAX2 1	3039	20	0	82.88	G3DSA:1.10.1780.10:FF:000005 (FUNFAM); IPR003959 (PFAM); IPR004176 (PFAM); IPR027417 (G3DSA:3.40.50.GENE3D); PF23569 (PFAM); IPR036628 (G3DSA:1.10.1780.GENE3D); IPR051650 (PANTHER); IPR004176 (PROSITE_PROFILES); IPR036628 (SUPERFAMILY); IPR027417 (SUPERFAMILY)	F:GO:0005524; F:GO:0016887	F:ATP binding; F:ATP hydrolysis activity
g20791.t1	uncharacterized protein LOC122604316	2784	20	0	89.52	G3DSA:3.90.70.80 (GENE3D); IPR018289 (PFAM); IPR004330 (PFAM); IPR052579 (PANTHER); cd22744 (CDD)	no GO terms	no GO terms
g20792.t1	uncharacterized protein LOC122597717	1047	20	1.34e-218	88.79	no IPS match	no IPS match	no IPS match
g20793.t1	diacylglycerol kinase 4-like	1485	20	0	89.42	G3DSA:3.40.50.10330:FF:000023 (FUNFAM); G3DSA:2.60.200.40:FF:000011 (FUNFAM); IPR000756 (SMART); IPR001206 (SMART); IPR017438 (G3DSA:3.40.50.GENE3D); IPR016961 (PIRSF); IPR000756 (PFAM); IPR001206 (PFAM); G3DSA:2.60.200.40 (GENE3D); IPR037607 (PANTHER); IPR001206 (PROSITE_PROFILES); IPR016064 (SUPERFAMILY)	P:GO:0007165; P:GO:0007200; F:GO:0004143; F:GO:0016301; C:GO:0016020	P:signal transduction; P:phospholipase C-activating G protein-coupled receptor signaling pathway; F:ATP-dependent diacylglycerol kinase activity; F:kinase activity; C:membrane
g20794.t1	protein GLUTAMINE DUMPER 2-like	468	20	3.71e-97	71.7	IPR040359 (PANTHER); CYTOPLASMIC_DOMAIN (PHOBIUS); TRANSMEMBRANE (PHOBIUS); NON_CYTOPLASMIC_DOMAIN (PHOBIUS); TMhelix (TMHMM)	P:GO:0080143	P:regulation of amino acid export
g20795.t1	hypothetical protein L6452_23714	2205	20	1.07e-270	63.13	IPR005612 (PFAM); IPR040155 (PANTHER); IPR016024 (SUPERFAMILY)	C:GO:0005634	C:nucleus
g20796.t1	protein GLUTAMINE DUMPER 2-like	501	20	1.66e-103	72.82	IPR040359 (PANTHER); TRANSMEMBRANE (PHOBIUS); NON_CYTOPLASMIC_DOMAIN (PHOBIUS); CYTOPLASMIC_DOMAIN (PHOBIUS); TMhelix (TMHMM)	P:GO:0080143	P:regulation of amino acid export
g20797.t1	zinc finger protein CONSTANS-LIKE 5-like	1068	20	5.39e-228	78.18	IPR000315 (SMART); IPR000315 (PFAM); IPR010402 (PFAM); IPR045281 (PANTHER); IPR000315 (PROSITE_PROFILES); IPR000315 (PROSITE_PROFILES); IPR010402 (PROSITE_PROFILES); IPR049808 (CDD); IPR049808 (CDD)	P:GO:0009909; F:GO:0003700; F:GO:0005515; F:GO:0008270; C:GO:0005634	P:regulation of flower development; F:DNA-binding transcription factor activity; F:protein binding; F:zinc ion binding; C:nucleus
g20798.t1	pathogenesis-related protein PR-1-like	531	20	1.59e-133	89.03	IPR002413 (PRINTS); IPR001283 (PRINTS); G3DSA:3.40.33.10:FF:000006 (FUNFAM); IPR014044 (SMART); IPR035940 (G3DSA:3.40.33.GENE3D); IPR014044 (PFAM); IPR001283 (PANTHER); IPR018244 (PROSITE_PATTERNS); IPR018244 (PROSITE_PATTERNS); NON_CYTOPLASMIC_DOMAIN (PHOBIUS); SIGNAL_PEPTIDE_N_REGION (PHOBIUS); SIGNAL_PEPTIDE_C_REGION (PHOBIUS); SIGNAL_PEPTIDE (PHOBIUS); SIGNAL_PEPTIDE_H_REGION (PHOBIUS); cd053…	C:GO:0005576	C:extracellular region
g20799.t1	general transcription factor IIE subunit 1	1380	20	0	85.3	Coil (COILS); Coil (COILS); G3DSA:3.30.40.10:FF:000269 (FUNFAM); IPR002853 (SMART); IPR013083 (G3DSA:3.30.40.GENE3D); IPR024550 (PFAM); IPR039997 (PANTHER); IPR017919 (PROSITE_PROFILES); SSF57783 (SUPERFAMILY); IPR036390 (SUPERFAMILY)	P:GO:0006367; C:GO:0005673	P:transcription initiation at RNA polymerase II promoter; C:transcription factor TFIIE complex
g20799.t2	general transcription factor IIE subunit 1	1506	20	0	78.39	Coil (COILS); Coil (COILS); G3DSA:3.30.40.10:FF:000269 (FUNFAM); IPR002853 (SMART); IPR024550 (PFAM); IPR013083 (G3DSA:3.30.40.GENE3D); IPR039997 (PANTHER); IPR017919 (PROSITE_PROFILES); SSF57783 (SUPERFAMILY); IPR036390 (SUPERFAMILY)	P:GO:0006367; C:GO:0005673	P:transcription initiation at RNA polymerase II promoter; C:transcription factor TFIIE complex
g20800.t1	zinc finger protein 2-like	486	20	9.4e-112	67.63	G3DSA:3.30.160.60 (GENE3D); IPR044246 (PANTHER); IPR013087 (PROSITE_PATTERNS); IPR013087 (PROSITE_PROFILES); IPR036236 (SUPERFAMILY)	P:GO:0009788	P:negative regulation of abscisic acid-activated signaling pathway
g20801.t1	CASP-like protein 2C1	549	20	1.89e-119	84.73	IPR006459 (NCBIFAM); IPR006702 (PFAM); PTHR33573 (PANTHER); NON_CYTOPLASMIC_DOMAIN (PHOBIUS); SIGNAL_PEPTIDE_N_REGION (PHOBIUS); CYTOPLASMIC_DOMAIN (PHOBIUS); TRANSMEMBRANE (PHOBIUS); SIGNAL_PEPTIDE (PHOBIUS); CYTOPLASMIC_DOMAIN (PHOBIUS); TRANSMEMBRANE (PHOBIUS); NON_CYTOPLASMIC_DOMAIN (PHOBIUS); SIGNAL_PEPTIDE_C_REGION (PHOBIUS); SIGNAL_PEPTIDE_H_REGION (PHOBIUS); TRANSMEMBRANE (PHOBIUS); TMhel…	no GO terms	no GO terms
g20802.t1	serine--tRNA ligase	1332	20	0	92.73	Coil (COILS); IPR002317 (PRINTS); G3DSA:3.30.930.10:FF:000026 (FUNFAM); G3DSA:1.10.287.40:FF:000003 (FUNFAM); IPR015866 (PFAM); IPR002317 (NCBIFAM); IPR042103 (G3DSA:1.10.287.GENE3D); IPR002317 (PIRSF); IPR002314 (PFAM); IPR045864 (G3DSA:3.30.930.GENE3D); IPR002317 (PANTHER); IPR006195 (PROSITE_PROFILES); IPR033729 (CDD); IPR010978 (SUPERFAMILY); IPR045864 (SUPERFAMILY)	P:GO:0006418; P:GO:0006434; F:GO:0000166; F:GO:0004812; F:GO:0004828; F:GO:0005524	P:tRNA aminoacylation for protein translation; P:seryl-tRNA aminoacylation; F:nucleotide binding; F:aminoacyl-tRNA ligase activity; F:serine-tRNA ligase activity; F:ATP binding
g20803.t1	hydroxyproline O-galactosyltransferase GALT3-like	948	20	1.79e-240	88.55	G3DSA:3.90.550.50:FF:000027 (FUNFAM); G3DSA:3.90.550.50 (GENE3D); IPR002659 (PFAM); IPR002659 (PANTHER); SIGNAL_PEPTIDE_H_REGION (PHOBIUS); NON_CYTOPLASMIC_DOMAIN (PHOBIUS); SIGNAL_PEPTIDE_N_REGION (PHOBIUS); SIGNAL_PEPTIDE (PHOBIUS); SIGNAL_PEPTIDE_C_REGION (PHOBIUS); TMhelix (TMHMM)	P:GO:0006486; F:GO:0016758; C:GO:0016020	P:protein glycosylation; F:hexosyltransferase activity; C:membrane
g20804.t1	uncharacterized protein LOC122583637	375	20	1.67e-16	66	PTHR47150 (PANTHER)	no GO terms	no GO terms
g20805.t1	uncharacterized protein LOC122581647	456	20	1.25e-23	58.01	PTHR45023 (PANTHER)	no GO terms	no GO terms
g20806.t1	AAA-ATPase At5g57480-like	1593	20	0	88.88	Coil (COILS); IPR003593 (SMART); IPR025753 (PFAM); IPR003959 (PFAM); IPR027417 (G3DSA:3.40.50.GENE3D); PIRSR001174-2 (PIRSR); IPR050747 (PANTHER); NON_CYTOPLASMIC_DOMAIN (PHOBIUS); SIGNAL_PEPTIDE_C_REGION (PHOBIUS); SIGNAL_PEPTIDE_H_REGION (PHOBIUS); SIGNAL_PEPTIDE_N_REGION (PHOBIUS); SIGNAL_PEPTIDE (PHOBIUS); cd19510 (CDD); SignalP-noTM (SIGNALP_EUK); IPR027417 (SUPERFAMILY)	F:GO:0005524; F:GO:0016887	F:ATP binding; F:ATP hydrolysis activity
g20807.t1	uncharacterized protein LOC122596230	1689	20	0	87.05	G3DSA:3.90.1410.10:FF:000011 (FUNFAM); G3DSA:3.90.1410.10 (GENE3D); IPR036464 (G3DSA:3.90.1420.GENE3D); PIRSR009328-1 (PIRSR); IPR050600 (PANTHER); cd10527 (CDD); IPR046341 (SUPERFAMILY)	P:GO:0018026; F:GO:0016279	P:peptidyl-lysine monomethylation; F:protein-lysine N-methyltransferase activity
g20808.t1	uncharacterized protein LOC122597729	1884	20	0	91.42	IPR018808 (PFAM); PTHR37769 (PANTHER); SIGNAL_PEPTIDE_N_REGION (PHOBIUS); SIGNAL_PEPTIDE_C_REGION (PHOBIUS); SIGNAL_PEPTIDE_H_REGION (PHOBIUS); NON_CYTOPLASMIC_DOMAIN (PHOBIUS); SIGNAL_PEPTIDE (PHOBIUS); IPR028565 (PROSITE_PROFILES); cd09257 (CDD); IPR036168 (SUPERFAMILY)	no GO terms	no GO terms
g20809.t1	protein SEED AND ROOT HAIR PROTECTIVE PROTEIN-like	564	20	1.38e-128	82.09	PF01190 (PFAM); PTHR33470 (PANTHER); NON_CYTOPLASMIC_DOMAIN (PHOBIUS); SIGNAL_PEPTIDE_H_REGION (PHOBIUS); SIGNAL_PEPTIDE (PHOBIUS); SIGNAL_PEPTIDE_N_REGION (PHOBIUS); SIGNAL_PEPTIDE_C_REGION (PHOBIUS); SignalP-noTM (SIGNALP_GRAM_NEGATIVE); SignalP-noTM (SIGNALP_EUK); SignalP-TM (SIGNALP_GRAM_POSITIVE); TMhelix (TMHMM)	C:GO:0071944	C:cell periphery
g20810.t1	hypothetical protein LSAT_V11C500259710	750	20	7.04e-85	71.06	PTHR34130 (PANTHER)	no GO terms	no GO terms
g20811.t1	auxin-responsive protein IAA33	483	20	1.21e-64	76.64	IPR033389 (PFAM); G3DSA:3.10.20.90 (GENE3D); IPR003311 (PANTHER); IPR053793 (PROSITE_PROFILES)	P:GO:0006355; C:GO:0005634	P:regulation of DNA-templated transcription; C:nucleus
g20812.t1	NADPH--cytochrome P450 reductase 2-like	2472	20	0	90.8	IPR001094 (PRINTS); IPR001709 (PRINTS); G3DSA:1.20.990.10:FF:000003 (FUNFAM); G3DSA:3.40.50.360:FF:000023 (FUNFAM); G3DSA:3.40.50.80:FF:000001 (FUNFAM); IPR003097 (PFAM); IPR008254 (PFAM); G3DSA:2.40.30.10 (GENE3D); IPR029039 (G3DSA:3.40.50.GENE3D); IPR001433 (PFAM); IPR023173 (G3DSA:1.20.990.GENE3D); IPR039261 (G3DSA:3.40.50.GENE3D); PIRSR000361-1 (PIRSR); PIRSR000207-1 (PIRSR); PTHR19384 (PANTH…	F:GO:0003958; F:GO:0010181; F:GO:0016491; F:GO:0050660; C:GO:0005829	F:NADPH-hemoprotein reductase activity; F:FMN binding; F:oxidoreductase activity; F:flavin adenine dinucleotide binding; C:cytosol
g20813.t1	3-hydroxyisobutyryl-CoA hydrolase 1-like	1167	20	6.73e-282	88.27	G3DSA:3.90.226.10 (GENE3D); IPR045004 (PFAM); PIRSR612803-2 (PIRSR); IPR032259 (PANTHER); cd06558 (CDD); IPR029045 (SUPERFAMILY)	P:GO:0006574; F:GO:0003860	P:valine catabolic process; F:3-hydroxyisobutyryl-CoA hydrolase activity
g20814.t1	uncharacterized protein LOC122596392	411	20	3.48e-95	77.14	PTHR37376 (PANTHER)	no GO terms	no GO terms
g20815.t1	homogentisate phytyltransferase 1, chloroplastic	1188	20	1.7e-274	93.23	G3DSA:1.10.357.140:FF:000011 (FUNFAM); IPR044878 (G3DSA:1.10.357.GENE3D); IPR000537 (PFAM); PTHR43009 (PANTHER); NON_CYTOPLASMIC_DOMAIN (PHOBIUS); TRANSMEMBRANE (PHOBIUS); CYTOPLASMIC_DOMAIN (PHOBIUS); NON_CYTOPLASMIC_DOMAIN (PHOBIUS); NON_CYTOPLASMIC_DOMAIN (PHOBIUS); TRANSMEMBRANE (PHOBIUS); TRANSMEMBRANE (PHOBIUS); TRANSMEMBRANE (PHOBIUS); CYTOPLASMIC_DOMAIN (PHOBIUS); TRANSMEMBRANE (PHOBIUS);…	F:GO:0004659; F:GO:0016765; C:GO:0016020	F:prenyltransferase activity; F:transferase activity, transferring alkyl or aryl (other than methyl) groups; C:membrane
g20816.t1	uncharacterized protein LOC122597620	687	20	1.11e-156	86.11	IPR010285 (PFAM); IPR049163 (PFAM); PTHR10492 (PANTHER); IPR027417 (SUPERFAMILY)	P:GO:0000723; P:GO:0006281; F:GO:0003678	P:telomere maintenance; P:DNA repair; F:DNA helicase activity
g20817.t1	plasma membrane ATPase 4	2865	20	0	98.49	Coil (COILS); IPR001757 (PRINTS); PR00119 (PRINTS); G3DSA:3.40.50.1000:FF:000211 (FUNFAM); G3DSA:1.20.1110.10:FF:000045 (FUNFAM); G3DSA:3.40.1110.10:FF:000004 (FUNFAM); G3DSA:2.70.150.10:FF:000004 (FUNFAM); IPR004014 (SMART); IPR023299 (G3DSA:3.40.1110.GENE3D); G3DSA:6.10.140.890 (GENE3D); IPR004014 (PFAM); IPR023214 (G3DSA:3.40.50.GENE3D); IPR006534 (NCBIFAM); PF00702 (PFAM); PF00122 (PFAM); G3D…	P:GO:0120029; F:GO:0000166; F:GO:0005215; F:GO:0005524; F:GO:0008553; F:GO:0016887; C:GO:0016020	P:proton export across plasma membrane; F:nucleotide binding; F:transporter activity; F:ATP binding; F:P-type proton-exporting transporter activity; F:ATP hydrolysis activity; C:membrane
g20818.t1	uncharacterized protein LOC122595981	591	20	4.75e-97	81.51	PTHR37768 (PANTHER); TRANSMEMBRANE (PHOBIUS); CYTOPLASMIC_DOMAIN (PHOBIUS); CYTOPLASMIC_DOMAIN (PHOBIUS); NON_CYTOPLASMIC_DOMAIN (PHOBIUS); TRANSMEMBRANE (PHOBIUS); TMhelix (TMHMM); TMhelix (TMHMM)	no GO terms	no GO terms
g20819.t1	peroxidase 16-like	957	20	2.62e-230	95.86	IPR000823 (PRINTS); IPR002016 (PRINTS); G3DSA:1.10.420.10:FF:000001 (FUNFAM); G3DSA:1.10.520.10:FF:000008 (FUNFAM); G3DSA:1.10.420.10 (GENE3D); IPR002016 (PFAM); G3DSA:1.10.520.10 (GENE3D); PIRSR601621-2 (PIRSR); PIRSR600823-3 (PIRSR); PIRSR600823-5 (PIRSR); PIRSR600823-2 (PIRSR); PIRSR600823-1 (PIRSR); PIRSR600823-4 (PIRSR); IPR000823 (PANTHER); IPR019793 (PROSITE_PATTERNS); IPR019794 (PROSITE_P…	P:GO:0006979; P:GO:0042744; F:GO:0004601; F:GO:0020037	P:response to oxidative stress; P:hydrogen peroxide catabolic process; F:peroxidase activity; F:heme binding
g20820.t1	peroxidase 16-like	957	20	9.14e-231	94.63	IPR000823 (PRINTS); IPR002016 (PRINTS); G3DSA:1.10.520.10:FF:000008 (FUNFAM); G3DSA:1.10.420.10:FF:000001 (FUNFAM); IPR002016 (PFAM); G3DSA:1.10.520.10 (GENE3D); G3DSA:1.10.420.10 (GENE3D); PIRSR600823-1 (PIRSR); PIRSR600823-5 (PIRSR); PIRSR600823-4 (PIRSR); PIRSR601621-2 (PIRSR); PIRSR600823-3 (PIRSR); PIRSR600823-2 (PIRSR); IPR000823 (PANTHER); IPR019793 (PROSITE_PATTERNS); IPR019794 (PROSITE_P…	P:GO:0006979; P:GO:0042744; F:GO:0004601; F:GO:0020037	P:response to oxidative stress; P:hydrogen peroxide catabolic process; F:peroxidase activity; F:heme binding
g20821.t1	uncharacterized protein LOC122599569	567	20	4.63e-108	64.96	PTHR46250 (PANTHER)	no GO terms	no GO terms
g20822.t1	rhodanese-like domain-containing protein 4A, chloroplastic	384	2	3.7e-09	59.02	no IPS match	no IPS match	no IPS match
g20823.t1	villin-5	3783	20	0	85.45	IPR007122 (PRINTS); G3DSA:3.40.20.10:FF:000001 (FUNFAM); IPR007122 (SMART); IPR029006 (G3DSA:3.40.20.GENE3D); IPR008183 (PFAM); IPR007123 (PFAM); IPR029006 (G3DSA:3.40.20.GENE3D); IPR029006 (G3DSA:3.40.20.GENE3D); IPR029006 (G3DSA:3.40.20.GENE3D); IPR029006 (G3DSA:3.40.20.GENE3D); IPR029006 (G3DSA:3.40.20.GENE3D); IPR014718 (G3DSA:2.70.98.GENE3D); PIRSR016020-1 (PIRSR); IPR007122 (PANTHER); cd112…	P:GO:0005975; P:GO:0051014; F:GO:0003824; F:GO:0016853; F:GO:0030246; F:GO:0051015	P:carbohydrate metabolic process; P:actin filament severing; F:catalytic activity; F:isomerase activity; F:carbohydrate binding; F:actin filament binding
g20824.t1	cold-responsive protein kinase 1-like	1332	20	1.75e-305	88.44	G3DSA:3.30.200.20:FF:000327 (FUNFAM); G3DSA:1.10.510.10:FF:000560 (FUNFAM); IPR000719 (SMART); G3DSA:3.30.200.20 (GENE3D); IPR001245 (PFAM); G3DSA:1.10.510.10 (GENE3D); PIRSR000605-50 (PIRSR); PIRSR037568-1 (PIRSR); PIRSR000604-2 (PIRSR); PIRSR037281-1 (PIRSR); PIRSR628788-1 (PIRSR); PIRSR637770-1 (PIRSR); PIRSR037921-2 (PIRSR); PIRSR500950-50 (PIRSR); PIRSR037014-1 (PIRSR); PIRSR000661-51 (PIRSR…	P:GO:0006468; F:GO:0004672; F:GO:0005524	P:protein phosphorylation; F:protein kinase activity; F:ATP binding
g20825.t1	protein trichome birefringence-like 5	1467	20	0	84.76	IPR025846 (PFAM); IPR026057 (PFAM); IPR029962 (PANTHER); TRANSMEMBRANE (PHOBIUS); NON_CYTOPLASMIC_DOMAIN (PHOBIUS); CYTOPLASMIC_DOMAIN (PHOBIUS); TMhelix (TMHMM)	F:GO:0016413; F:GO:0016740; C:GO:0005794	F:O-acetyltransferase activity; F:transferase activity; C:Golgi apparatus
g20826.t1	WRKY transcription factor WRKY51-like	741	20	1.8e-160	74.19	IPR003657 (SMART); IPR036576 (G3DSA:2.20.25.GENE3D); IPR003657 (PFAM); IPR044810 (PANTHER); IPR003657 (PROSITE_PROFILES); IPR036576 (SUPERFAMILY)	P:GO:0006355; F:GO:0003700; F:GO:0043565	P:regulation of DNA-templated transcription; F:DNA-binding transcription factor activity; F:sequence-specific DNA binding
g20827.t1	uncharacterized protein LOC122598231	573	20	9.13e-99	55.42	no IPS match	no IPS match	no IPS match
g20828.t1	protein MANNAN SYNTHESIS-RELATED 1-like	1665	20	1.83e-305	80.73	IPR019378 (PFAM); IPR005735 (PFAM); IPR024709 (PANTHER)	no GO terms	no GO terms
g20828.t2	protein MANNAN SYNTHESIS-RELATED 1-like	1581	20	6.13e-306	80.73	IPR005735 (PFAM); IPR019378 (PFAM); IPR024709 (PANTHER)	no GO terms	no GO terms
g20829.t1	calcium-transporting ATPase 10, plasma membrane-type-like	3270	20	0	93.98	PR00119 (PRINTS); PR00121 (PRINTS); G3DSA:1.20.1110.10:FF:000097 (FUNFAM); G3DSA:1.20.1110.10:FF:000036 (FUNFAM); G3DSA:3.40.50.1000:FF:000011 (FUNFAM); G3DSA:1.20.1110.10:FF:000039 (FUNFAM); G3DSA:1.20.5.170:FF:000029 (FUNFAM); G3DSA:2.70.150.10:FF:000006 (FUNFAM); G3DSA:3.40.1110.10:FF:000013 (FUNFAM); IPR004014 (SMART); IPR001757 (NCBIFAM); G3DSA:1.20.1110.10 (GENE3D); IPR006408 (NCBIFAM); G3D…	P:GO:0070588; F:GO:0000166; F:GO:0005215; F:GO:0005388; F:GO:0005516; F:GO:0005524; F:GO:0016887; F:GO:0019829; C:GO:0005886; C:GO:0016020; C:GO:0043231	P:calcium ion transmembrane transport; F:nucleotide binding; F:transporter activity; F:P-type calcium transporter activity; F:calmodulin binding; F:ATP binding; F:ATP hydrolysis activity; F:ATPase-coupled monoatomic cation transmembrane transporter activity; C:plasma membrane; C:membrane; C:intracellular membrane-bounded organelle
g20830.t1	-	234				no IPS match	no IPS match	no IPS match
g20831.t1	putative RNA-directed DNA polymerase	3330	20	0	66.2	IPR029472 (PFAM); IPR036397 (G3DSA:3.30.420.GENE3D); IPR025724 (PFAM); IPR054722 (PFAM); IPR001584 (PFAM); IPR039537 (PANTHER); IPR001584 (PROSITE_PROFILES); IPR012337 (SUPERFAMILY)	P:GO:0015074; F:GO:0003676	P:DNA integration; F:nucleic acid binding
g20832.t1	nucleolar and coiled-body phosphoprotein 1	1095	20	4.8e-173	64.27	Coil (COILS); IPR006594 (SMART); IPR007718 (PFAM); IPR039191 (PANTHER); IPR006594 (PROSITE_PROFILES)	F:GO:0005515; C:GO:0005730	F:protein binding; C:nucleolus
g20833.t1	protein ALP1-like	924	20	2.33e-172	77.87	IPR006912 (PFAM); PTHR47150 (PANTHER)	no GO terms	no GO terms
g20834.t1	-	294				no IPS match	no IPS match	no IPS match
g20835.t1	protein SMAX1-LIKE 4-like	3123	20	0	82.95	Coil (COILS); G3DSA:1.10.1780.10:FF:000005 (FUNFAM); IPR027417 (G3DSA:3.40.50.GENE3D); PF23569 (PFAM); IPR036628 (G3DSA:1.10.1780.GENE3D); IPR004176 (PFAM); IPR051650 (PANTHER); IPR004176 (PROSITE_PROFILES); IPR036628 (SUPERFAMILY)	no GO terms	no GO terms
g20836.t1	transcription factor bHLH35-like	684	20	5.85e-151	90.99	G3DSA:4.10.280.10:FF:000096 (FUNFAM); IPR011598 (SMART); IPR011598 (PFAM); IPR036638 (G3DSA:4.10.280.GENE3D); IPR054502 (PFAM); IPR051358 (PANTHER); IPR011598 (PROSITE_PROFILES); IPR036638 (SUPERFAMILY)	P:GO:0006355; F:GO:0003700; F:GO:0043565; F:GO:0046983; C:GO:0005634	P:regulation of DNA-templated transcription; F:DNA-binding transcription factor activity; F:sequence-specific DNA binding; F:protein dimerization activity; C:nucleus
g20837.t1	macrophage migration inhibitory factor homolog	348	20	7.89e-73	96.3	G3DSA:3.30.429.10:FF:000004 (FUNFAM); IPR014347 (G3DSA:3.30.429.GENE3D); IPR001398 (PFAM); IPR001398 (PANTHER); IPR014347 (SUPERFAMILY)	F:GO:0050178; C:GO:0005615	F:phenylpyruvate tautomerase activity; C:extracellular space
g20838.t1	protein CHLOROPLAST IMPORT APPARATUS 2-like	936	20	8.65e-176	78.24	IPR010402 (PFAM); IPR052453 (PANTHER); IPR010402 (PROSITE_PROFILES)	P:GO:0006355; F:GO:0005515; C:GO:0005634	P:regulation of DNA-templated transcription; F:protein binding; C:nucleus
g20839.t1	uncharacterized protein LOC122595077	1047	20	9.95e-224	75.07	IPR008906 (PFAM); PTHR32166 (PANTHER); IPR012337 (SUPERFAMILY)	F:GO:0046983	F:protein dimerization activity
g20839.t2	uncharacterized protein LOC122595077	1371	20	4.83e-222	74.04	IPR007021 (PFAM); IPR008906 (PFAM); PTHR32166 (PANTHER); IPR012337 (SUPERFAMILY)	F:GO:0046983	F:protein dimerization activity
g20840.t1	TBC1 domain family member 5-like isoform X1	2376	20	0	74.67	IPR000195 (SMART); G3DSA:1.10.472.80 (GENE3D); IPR000195 (PFAM); G3DSA:1.10.8.270 (GENE3D); PTHR22957 (PANTHER); IPR000195 (PROSITE_PROFILES); IPR035969 (SUPERFAMILY); IPR035969 (SUPERFAMILY)	P:GO:0090630; F:GO:0005096	P:activation of GTPase activity; F:GTPase activator activity
g20841.t1	subtilisin-like protease SBT2.6 isoform X1	2454	20	0	95.01	IPR015500 (PRINTS); G3DSA:3.40.50.200:FF:000006 (FUNFAM); G3DSA:2.60.40.2310 (GENE3D); G3DSA:3.50.30.30 (GENE3D); IPR041469 (PFAM); IPR036852 (G3DSA:3.40.50.GENE3D); IPR037045 (G3DSA:3.30.70.GENE3D); IPR000209 (PFAM); IPR010259 (PFAM); PIRSR037907-3 (PIRSR); PIRSR615500-1 (PIRSR); IPR045051 (PANTHER); IPR023828 (PROSITE_PATTERNS); IPR023827 (PROSITE_PATTERNS); PS51892 (PROSITE_PROFILES); cd02120 …	P:GO:0006508; F:GO:0004252; F:GO:0008236	P:proteolysis; F:serine-type endopeptidase activity; F:serine-type peptidase activity
g20842.t1	oxysterol-binding protein-related protein 4C	1233	20	4.93e-302	85.66	Coil (COILS); G3DSA:2.40.160.120:FF:000011 (FUNFAM); G3DSA:2.40.160.120 (GENE3D); G3DSA:3.30.70.3490 (GENE3D); IPR000648 (PFAM); IPR000648 (PANTHER); IPR018494 (PROSITE_PATTERNS); IPR037239 (SUPERFAMILY)	F:GO:0008289; F:GO:0015248; F:GO:0032934; C:GO:0005829; C:GO:0016020	F:lipid binding; F:obsolete sterol transporter activity; F:sterol binding; C:cytosol; C:membrane
g20843.t1	glycosyltransferase BC10-like	1173	20	7.2e-303	92.02	IPR003406 (PFAM); IPR044174 (PANTHER); CYTOPLASMIC_DOMAIN (PHOBIUS); NON_CYTOPLASMIC_DOMAIN (PHOBIUS); TRANSMEMBRANE (PHOBIUS); TMhelix (TMHMM)	F:GO:0016757; C:GO:0016020	F:glycosyltransferase activity; C:membrane
g20844.t1	nicotinamide/nicotinic acid mononucleotide adenylyltransferase-like isoform X1	750	20	1.91e-177	90.52	G3DSA:3.40.50.620:FF:000200 (FUNFAM); IPR014729 (G3DSA:3.40.50.GENE3D); IPR005248 (NCBIFAM); IPR004821 (PFAM); IPR051182 (PANTHER); IPR045094 (CDD); SSF52374 (SUPERFAMILY)	P:GO:0009058; P:GO:0009435; F:GO:0000309; F:GO:0003824; F:GO:0004515; F:GO:0016779	P:biosynthetic process; P:NAD biosynthetic process; F:nicotinamide-nucleotide adenylyltransferase activity; F:catalytic activity; F:nicotinate-nucleotide adenylyltransferase activity; F:nucleotidyltransferase activity
g20844.t2	nicotinamide/nicotinic acid mononucleotide adenylyltransferase-like isoform X1	408	20	3.53e-71	83.83	IPR014729 (G3DSA:3.40.50.GENE3D); IPR004821 (PFAM); IPR051182 (PANTHER); SSF52374 (SUPERFAMILY)	P:GO:0009058; P:GO:0009435; F:GO:0000309; F:GO:0003824; F:GO:0004515	P:biosynthetic process; P:NAD biosynthetic process; F:nicotinamide-nucleotide adenylyltransferase activity; F:catalytic activity; F:nicotinate-nucleotide adenylyltransferase activity
g20845.t1	putative inactive cadmium/zinc-transporting ATPase HMA3	4005	20	0	79.86	PR00119 (PRINTS); G3DSA:2.70.150.10:FF:000002 (FUNFAM); G3DSA:3.30.70.100:FF:000022 (FUNFAM); G3DSA:3.40.1110.10:FF:000043 (FUNFAM); IPR023214 (G3DSA:3.40.50.GENE3D); IPR027256 (NCBIFAM); IPR001757 (NCBIFAM); G3DSA:1.20.120.1780 (GENE3D); PF00702 (PFAM); IPR023299 (G3DSA:3.40.1110.GENE3D); PF00122 (PFAM); IPR044878 (G3DSA:1.10.357.GENE3D); IPR000537 (PFAM); TIGR01512 (NCBIFAM); G3DSA:3.30.70.100 …	P:GO:0006812; P:GO:0055085; F:GO:0000166; F:GO:0004659; F:GO:0005215; F:GO:0005524; F:GO:0016765; F:GO:0016887; F:GO:0019829; F:GO:0022857; F:GO:0046872; C:GO:0016020	P:monoatomic cation transport; P:transmembrane transport; F:nucleotide binding; F:prenyltransferase activity; F:transporter activity; F:ATP binding; F:transferase activity, transferring alkyl or aryl (other than methyl) groups; F:ATP hydrolysis activity; F:ATPase-coupled monoatomic cation transmembrane transporter activity; F:transmembrane transporter activity; F:metal ion binding; C:membrane
g20846.t1	cysteine desulfurase, mitochondrial	1353	20	0	95.69	G3DSA:3.40.640.10:FF:000003 (FUNFAM); G3DSA:3.90.1150.10:FF:000002 (FUNFAM); IPR000192 (PFAM); IPR015422 (G3DSA:3.90.1150.GENE3D); IPR016454 (PIRSF); IPR015421 (G3DSA:3.40.640.GENE3D); IPR010240 (NCBIFAM); PIRSR602129-50 (PIRSR); PIRSR000524-50 (PIRSR); PTHR11601 (PANTHER); IPR010240 (HAMAP); IPR015424 (SUPERFAMILY)	P:GO:0016226; P:GO:0044571; F:GO:0030170; F:GO:0031071; C:GO:0005739; C:GO:0005829	P:iron-sulfur cluster assembly; P:[2Fe-2S] cluster assembly; F:pyridoxal phosphate binding; F:cysteine desulfurase activity; C:mitochondrion; C:cytosol
g20847.t1	protein ALTERED PHOSPHATE STARVATION RESPONSE 1-like	2277	20	0	85.63	IPR006867 (PFAM); IPR006868 (PFAM); PTHR21450 (PANTHER)	no GO terms	no GO terms
g20848.t1	light-mediated development protein DET1 isoform X1	1611	20	0	94.88	IPR019138 (PFAM); IPR019138 (PANTHER)	P:GO:0016567; P:GO:0032436; F:GO:0031625; F:GO:1990756; C:GO:0005634; C:GO:0031461	P:protein ubiquitination; P:positive regulation of proteasomal ubiquitin-dependent protein catabolic process; F:ubiquitin protein ligase binding; F:ubiquitin-like ligase-substrate adaptor activity; C:nucleus; C:cullin-RING ubiquitin ligase complex
g20849.t1	zinc finger CCCH domain-containing protein 16-like	1107	20	6.84e-249	65.45	IPR000571 (SMART); G3DSA:4.10.1000.10 (GENE3D); IPR000571 (PFAM); IPR051767 (PANTHER); IPR000571 (PROSITE_PROFILES); IPR036855 (SUPERFAMILY)	F:GO:0046872	F:metal ion binding
g20850.t1	protein transport protein SFT2 isoform X1	696	20	1.61e-151	91.44	IPR007305 (PFAM); IPR011691 (PANTHER); CYTOPLASMIC_DOMAIN (PHOBIUS); TRANSMEMBRANE (PHOBIUS); CYTOPLASMIC_DOMAIN (PHOBIUS); NON_CYTOPLASMIC_DOMAIN (PHOBIUS); TRANSMEMBRANE (PHOBIUS); TRANSMEMBRANE (PHOBIUS); NON_CYTOPLASMIC_DOMAIN (PHOBIUS); TRANSMEMBRANE (PHOBIUS); CYTOPLASMIC_DOMAIN (PHOBIUS); TMhelix (TMHMM); TMhelix (TMHMM); TMhelix (TMHMM); TMhelix (TMHMM)	P:GO:0016192; C:GO:0016020	P:vesicle-mediated transport; C:membrane
g20851.t1	protein REPRESSOR OF SILENCING 3	2001	20	0	66.61	Coil (COILS); IPR000504 (SMART); IPR000504 (PFAM); IPR012677 (G3DSA:3.30.70.GENE3D); PTHR23099 (PANTHER); IPR000504 (PROSITE_PROFILES); IPR034138 (CDD); IPR035979 (SUPERFAMILY)	F:GO:0003676; F:GO:0003723; C:GO:0005634	F:nucleic acid binding; F:RNA binding; C:nucleus
g20852.t1	uncharacterized protein LOC122588563	1758	20	6.3e-77	50.68	Coil (COILS); Coil (COILS); IPR007321 (PFAM); PTHR31099 (PANTHER)	no GO terms	no GO terms
g20853.t1	uncharacterized protein LOC122597745	2160	20	0	46.46	IPR005828 (PFAM); IPR011701 (PFAM); IPR036259 (G3DSA:1.20.1250.GENE3D); IPR036259 (G3DSA:1.20.1250.GENE3D); PTHR23511 (PANTHER); NON_CYTOPLASMIC_DOMAIN (PHOBIUS); TRANSMEMBRANE (PHOBIUS); TRANSMEMBRANE (PHOBIUS); TRANSMEMBRANE (PHOBIUS); NON_CYTOPLASMIC_DOMAIN (PHOBIUS); NON_CYTOPLASMIC_DOMAIN (PHOBIUS); NON_CYTOPLASMIC_DOMAIN (PHOBIUS); CYTOPLASMIC_DOMAIN (PHOBIUS); CYTOPLASMIC_DOMAIN (PHOBIUS);…	P:GO:0055085; F:GO:0022857; C:GO:0016020	P:transmembrane transport; F:transmembrane transporter activity; C:membrane
g20854.t1	putative RNA-directed DNA polymerase	1989	20	0	84.34	IPR036397 (G3DSA:3.30.420.GENE3D); IPR013103 (PFAM); IPR039537 (PANTHER); IPR001584 (PROSITE_PROFILES); IPR012337 (SUPERFAMILY); IPR043502 (SUPERFAMILY)	P:GO:0015074; F:GO:0003676	P:DNA integration; F:nucleic acid binding
g20855.t1	uncharacterized protein LOC122597628	1557	20	2.2e-175	87.51	Coil (COILS); IPR002867 (SMART); IPR013083 (G3DSA:3.30.40.GENE3D); PF14223 (PFAM); IPR002867 (PFAM); IPR031127 (PANTHER); IPR017907 (PROSITE_PATTERNS); IPR001841 (PROSITE_PROFILES); IPR044066 (PROSITE_PROFILES); cd22582 (CDD); SSF57850 (SUPERFAMILY); SSF57850 (SUPERFAMILY)	P:GO:0016567; F:GO:0004842; F:GO:0008270	P:protein ubiquitination; F:ubiquitin-protein transferase activity; F:zinc ion binding
g20856.t1	General substrate transporter	2823	20	0	72.67	G3DSA:1.20.1250.20:FF:000232 (FUNFAM); IPR036259 (G3DSA:1.20.1250.GENE3D); IPR005828 (PFAM); PTHR23511 (PANTHER); NON_CYTOPLASMIC_DOMAIN (PHOBIUS); TRANSMEMBRANE (PHOBIUS); TRANSMEMBRANE (PHOBIUS); TRANSMEMBRANE (PHOBIUS); TRANSMEMBRANE (PHOBIUS); CYTOPLASMIC_DOMAIN (PHOBIUS); TRANSMEMBRANE (PHOBIUS); TRANSMEMBRANE (PHOBIUS); CYTOPLASMIC_DOMAIN (PHOBIUS); CYTOPLASMIC_DOMAIN (PHOBIUS); TRANSMEMBRA…	P:GO:0055085; F:GO:0022857; C:GO:0016020	P:transmembrane transport; F:transmembrane transporter activity; C:membrane
g20857.t1	uncharacterized protein LOC122596158 isoform X2	2826	20	0	94.11	Coil (COILS); Coil (COILS); PTHR31515 (PANTHER); SIGNAL_PEPTIDE (PHOBIUS); SIGNAL_PEPTIDE_C_REGION (PHOBIUS); TRANSMEMBRANE (PHOBIUS); CYTOPLASMIC_DOMAIN (PHOBIUS); NON_CYTOPLASMIC_DOMAIN (PHOBIUS); SIGNAL_PEPTIDE_H_REGION (PHOBIUS); SIGNAL_PEPTIDE_N_REGION (PHOBIUS); SignalP-noTM (SIGNALP_EUK); TMhelix (TMHMM); TMhelix (TMHMM)	no GO terms	no GO terms
g20857.t2	uncharacterized protein LOC122596158 isoform X1	2835	20	0	93.85	Coil (COILS); Coil (COILS); PTHR31515 (PANTHER); SIGNAL_PEPTIDE (PHOBIUS); SIGNAL_PEPTIDE_C_REGION (PHOBIUS); SIGNAL_PEPTIDE_H_REGION (PHOBIUS); NON_CYTOPLASMIC_DOMAIN (PHOBIUS); TRANSMEMBRANE (PHOBIUS); CYTOPLASMIC_DOMAIN (PHOBIUS); SIGNAL_PEPTIDE_N_REGION (PHOBIUS); SignalP-noTM (SIGNALP_EUK); TMhelix (TMHMM); TMhelix (TMHMM)	no GO terms	no GO terms
g20858.t1	pentatricopeptide repeat-containing protein At5g02860	2427	20	2.84e-204	82.05	G3DSA:1.25.40.10:FF:000530 (FUNFAM); IPR002885 (NCBIFAM); IPR011990 (G3DSA:1.25.40.GENE3D); IPR002885 (PFAM); IPR011990 (G3DSA:1.25.40.GENE3D); IPR011990 (G3DSA:1.25.40.GENE3D); IPR002885 (PFAM); IPR011990 (G3DSA:1.25.40.GENE3D); IPR050667 (PANTHER); SIGNAL_PEPTIDE_H_REGION (PHOBIUS); SIGNAL_PEPTIDE (PHOBIUS); SIGNAL_PEPTIDE_C_REGION (PHOBIUS); NON_CYTOPLASMIC_DOMAIN (PHOBIUS); SIGNAL_PEPTIDE_N_R…	F:GO:0005515	F:protein binding
g20859.t1	putative F-box/LRR-repeat protein 23	651	20	4.84e-87	68.7	IPR032675 (G3DSA:3.80.10.GENE3D); PTHR38926 (PANTHER); TRANSMEMBRANE (PHOBIUS); NON_CYTOPLASMIC_DOMAIN (PHOBIUS); CYTOPLASMIC_DOMAIN (PHOBIUS); SSF52047 (SUPERFAMILY); TMhelix (TMHMM)	no GO terms	no GO terms
g20860.t1	protein NEN1-like	624	20	8.4e-61	72.65	IPR013520 (SMART); IPR013520 (PFAM); IPR036397 (G3DSA:3.30.420.GENE3D); PTHR30231 (PANTHER); cd06127 (CDD); IPR012337 (SUPERFAMILY)	F:GO:0003676; F:GO:0008408	F:nucleic acid binding; F:3'-5' exonuclease activity
g20861.t1	-	366				Coil (COILS)	no GO terms	no GO terms
g20862.t1	-	300				no IPS match	no IPS match	no IPS match
g20863.t1	lipase-like PAD4	2124	20	0	86.94	IPR002921 (PFAM); IPR041266 (PFAM); IPR029058 (G3DSA:3.40.50.GENE3D); PTHR47413 (PANTHER); TRANSMEMBRANE (PHOBIUS); NON_CYTOPLASMIC_DOMAIN (PHOBIUS); CYTOPLASMIC_DOMAIN (PHOBIUS); IPR029058 (SUPERFAMILY)	P:GO:0006629	P:lipid metabolic process
g20864.t1	serine/threonine-protein kinase STY13-like	1239	20	4.94e-303	97.75	IPR001245 (PRINTS); G3DSA:1.10.510.10:FF:000316 (FUNFAM); G3DSA:3.30.200.20:FF:000060 (FUNFAM); IPR000719 (SMART); G3DSA:1.10.510.10 (GENE3D); G3DSA:3.30.200.20 (GENE3D); IPR001245 (PFAM); PIRSR500948-2 (PIRSR); PIRSR000624-2 (PIRSR); PIRSR000617-1 (PIRSR); PIRSR000552-2 (PIRSR); PIRSR000620-1 (PIRSR); PIRSR637770-2 (PIRSR); PIRSR037281-1 (PIRSR); PIRSR000628-2 (PIRSR); PIRSR630616-2 (PIRSR); PIR…	P:GO:0006468; P:GO:0007165; F:GO:0004672; F:GO:0005524; C:GO:0005737	P:protein phosphorylation; P:signal transduction; F:protein kinase activity; F:ATP binding; C:cytoplasm
g20865.t1	uncharacterized protein LOC122598319	855	4	1.82e-76	76.93	no IPS match	no IPS match	no IPS match
g20866.t1	hypothetical protein E3N88_31585	792	20	8.72e-127	88.4	PTHR11439 (PANTHER); cd09272 (CDD); IPR043502 (SUPERFAMILY)	no GO terms	no GO terms
g20867.t1	-	300				no IPS match	no IPS match	no IPS match
g20868.t1	-	351				no IPS match	no IPS match	no IPS match
g20869.t1	YTH domain-containing protein ECT1-like isoform X1	2205	20	0	87.99	G3DSA:3.10.590.10 (GENE3D); IPR007275 (PFAM); IPR045168 (PANTHER); IPR007275 (PROSITE_PROFILES); IPR007275 (CDD)	P:GO:0061157; F:GO:0003723; F:GO:0003729; C:GO:0005737	P:mRNA destabilization; F:RNA binding; F:mRNA binding; C:cytoplasm
g20869.t2	YTH domain-containing protein ECT1-like isoform X2	2202	20	0	87.98	G3DSA:3.10.590.10 (GENE3D); IPR007275 (PFAM); IPR045168 (PANTHER); IPR007275 (PROSITE_PROFILES); IPR007275 (CDD)	P:GO:0061157; F:GO:0003723; F:GO:0003729; C:GO:0005737	P:mRNA destabilization; F:RNA binding; F:mRNA binding; C:cytoplasm
g20870.t1	beta-amyrin 28-monooxygenase-like	1440	20	0	96.49	IPR002401 (PRINTS); IPR001128 (PRINTS); G3DSA:1.10.630.10:FF:000022 (FUNFAM); IPR036396 (G3DSA:1.10.630.GENE3D); IPR001128 (PFAM); PIRSR602402-1 (PIRSR); PIRSR602403-1 (PIRSR); PIRSR000047-2 (PIRSR); PIRSR602399-1 (PIRSR); PIRSR000047-1 (PIRSR); PIRSR000209-1 (PIRSR); PTHR24286 (PANTHER); IPR017972 (PROSITE_PATTERNS); CYTOPLASMIC_DOMAIN (PHOBIUS); NON_CYTOPLASMIC_DOMAIN (PHOBIUS); TRANSMEMBRANE (…	P:GO:0016125; F:GO:0004497; F:GO:0005506; F:GO:0016491; F:GO:0016705; F:GO:0020037	P:sterol metabolic process; F:monooxygenase activity; F:iron ion binding; F:oxidoreductase activity; F:oxidoreductase activity, acting on paired donors, with incorporation or reduction of molecular oxygen; F:heme binding
g20871.t1	prefoldin subunit 1	390	20	5.9e-77	96.97	Coil (COILS); Coil (COILS); IPR002777 (PFAM); IPR009053 (G3DSA:1.10.287.GENE3D); PTHR20903 (PANTHER); SSF46579 (SUPERFAMILY)	P:GO:0006457; F:GO:0044183; F:GO:0051082; C:GO:0005737; C:GO:0016272	P:protein folding; F:protein folding chaperone; F:unfolded protein binding; C:cytoplasm; C:prefoldin complex
g20872.t1	probable serine/threonine-protein kinase PBL17 isoform X2	1242	20	1.16e-297	94.37	G3DSA:3.30.200.20:FF:000228 (FUNFAM); G3DSA:1.10.510.10:FF:000258 (FUNFAM); G3DSA:1.10.510.10 (GENE3D); G3DSA:3.30.200.20 (GENE3D); IPR001245 (PFAM); PIRSR000624-1 (PIRSR); PIRSR500948-1 (PIRSR); PIRSR637770-2 (PIRSR); PIRSR000636-2 (PIRSR); PIRSR620777-51 (PIRSR); PIRSR000559-1 (PIRSR); PIRSR037921-1 (PIRSR); PIRSR000551-50 (PIRSR); PIRSR000660-2 (PIRSR); PIRSR000632-1 (PIRSR); PIRSR000619-1 (PI…	P:GO:0006468; F:GO:0004672; F:GO:0005524	P:protein phosphorylation; F:protein kinase activity; F:ATP binding
g20873.t1	TORTIFOLIA1-like protein 2	2397	20	0	87.37	IPR034085 (SMART); PF24714 (PFAM); PF24713 (PFAM); IPR011989 (G3DSA:1.25.10.GENE3D); IPR033337 (PANTHER); IPR016024 (SUPERFAMILY)	F:GO:0008017; C:GO:0005874	F:microtubule binding; C:microtubule
g20874.t1	cycloartenol Synthase-like	1935	20	0	72.24	G3DSA:1.50.10.20:FF:000011 (FUNFAM); IPR018333 (NCBIFAM); G3DSA:1.50.10.20 (GENE3D); G3DSA:1.50.10.20 (GENE3D); IPR032696 (PFAM); IPR032697 (PFAM); IPR018333 (SFLD); IPR018333 (PANTHER); IPR002365 (PROSITE_PATTERNS); IPR018333 (CDD); IPR008930 (SUPERFAMILY); IPR008930 (SUPERFAMILY)	P:GO:0016104; F:GO:0016866; C:GO:0005811	P:triterpenoid biosynthetic process; F:intramolecular transferase activity; C:lipid droplet
g20875.t1	26S proteasome regulatory subunit RPN13	939	20	8.99e-219	91.16	G3DSA:1.10.2020.20:FF:000002 (FUNFAM); G3DSA:2.30.29.70:FF:000001 (FUNFAM); IPR032368 (PFAM); IPR038108 (G3DSA:1.10.2020.GENE3D); IPR038633 (G3DSA:2.30.29.GENE3D); IPR044868 (PFAM); IPR006773 (PANTHER); IPR044867 (PROSITE_PROFILES); IPR044868 (PROSITE_PROFILES); cd13314 (CDD)	F:GO:0061133; F:GO:0070628; C:GO:0005634; C:GO:0005737; C:GO:0008541	F:endopeptidase activator activity; F:proteasome binding; C:nucleus; C:cytoplasm; C:proteasome regulatory particle, lid subcomplex
g20876.t1	FCS-Like Zinc finger 14-like	762	20	1.34e-154	76.72	IPR007650 (PFAM); IPR044604 (PANTHER); NON_CYTOPLASMIC_DOMAIN (PHOBIUS); SIGNAL_PEPTIDE_N_REGION (PHOBIUS); SIGNAL_PEPTIDE (PHOBIUS); SIGNAL_PEPTIDE_H_REGION (PHOBIUS); SIGNAL_PEPTIDE_C_REGION (PHOBIUS); IPR007650 (PROSITE_PROFILES)	no GO terms	no GO terms
g20877.t1	DExH-box ATP-dependent RNA helicase DExH10	3054	20	0	96.21	Coil (COILS); Coil (COILS); G3DSA:3.40.50.300:FF:000083 (FUNFAM); G3DSA:3.40.50.300:FF:000141 (FUNFAM); G3DSA:2.40.30.300:FF:000001 (FUNFAM); G3DSA:1.10.3380.30:FF:000006 (FUNFAM); IPR001650 (SMART); IPR014001 (SMART); IPR012961 (SMART); IPR027417 (G3DSA:3.40.50.GENE3D); IPR025696 (PFAM); IPR016438 (PIRSF); IPR048392 (PFAM); IPR001650 (PFAM); G3DSA:1.10.3380.30 (GENE3D); IPR011545 (PFAM); G3DSA:2…	P:GO:0000460; P:GO:0006401; F:GO:0003676; F:GO:0003723; F:GO:0003724; F:GO:0005524; C:GO:0005634	P:maturation of 5.8S rRNA; P:RNA catabolic process; F:nucleic acid binding; F:RNA binding; F:RNA helicase activity; F:ATP binding; C:nucleus
g20878.t1	dammarenediol II synthase-like	1482	20	0	88.35	G3DSA:1.50.10.20:FF:000002 (FUNFAM); IPR032697 (PFAM); IPR018333 (NCBIFAM); G3DSA:1.50.10.20 (GENE3D); IPR018333 (PANTHER); IPR008930 (SUPERFAMILY); IPR008930 (SUPERFAMILY)	P:GO:0016104; F:GO:0016866; F:GO:0042300; C:GO:0005811	P:triterpenoid biosynthetic process; F:intramolecular transferase activity; F:beta-amyrin synthase activity; C:lipid droplet
g20879.t1	auxin response factor 19-like	3171	20	0	87.13	Coil (COILS); G3DSA:2.30.30.1040:FF:000001 (FUNFAM); G3DSA:2.40.330.10:FF:000001 (FUNFAM); G3DSA:3.10.20.90:FF:000047 (FUNFAM); IPR003340 (SMART); IPR010525 (PFAM); G3DSA:2.30.30.1040 (GENE3D); IPR033389 (PFAM); IPR015300 (G3DSA:2.40.330.GENE3D); IPR003340 (PFAM); G3DSA:3.10.20.90 (GENE3D); IPR044835 (PANTHER); IPR053793 (PROSITE_PROFILES); IPR003340 (PROSITE_PROFILES); IPR003340 (CDD); IPR015300…	P:GO:0006355; P:GO:0009725; F:GO:0003677; C:GO:0005634	P:regulation of DNA-templated transcription; P:response to hormone; F:DNA binding; C:nucleus
g20880.t1	protein ALP1-like	1293	20	0	83.15	IPR027806 (PFAM); IPR045249 (PANTHER)	no GO terms	no GO terms
g20881.t1	methyl-CpG-binding domain-containing protein 2-like	1071	20	2.76e-267	74.74	IPR001739 (SMART); G3DSA:3.30.890.10 (GENE3D); IPR011124 (PFAM); G3DSA:3.30.40.100 (GENE3D); IPR001739 (PFAM); PTHR12396 (PANTHER); IPR011124 (PROSITE_PROFILES); IPR001739 (PROSITE_PROFILES); cd01396 (CDD); IPR016177 (SUPERFAMILY)	F:GO:0003677; F:GO:0008270	F:DNA binding; F:zinc ion binding
g20882.t1	pentatricopeptide repeat-containing protein At4g19191, mitochondrial	1515	20	0	86.36	G3DSA:1.25.40.10:FF:000090 (FUNFAM); G3DSA:1.25.40.10:FF:000427 (FUNFAM); IPR011990 (G3DSA:1.25.40.GENE3D); IPR002885 (PFAM); IPR046848 (PFAM); IPR011990 (G3DSA:1.25.40.GENE3D); IPR002885 (NCBIFAM); IPR002885 (PFAM); IPR046960 (PANTHER); IPR002885 (PROSITE_PROFILES); IPR002885 (PROSITE_PROFILES); IPR002885 (PROSITE_PROFILES); IPR002885 (PROSITE_PROFILES); IPR002885 (PROSITE_PROFILES); IPR011990 (…	P:GO:0009451; F:GO:0003723; F:GO:0005515	P:RNA modification; F:RNA binding; F:protein binding
g20883.t1	spermidine hydroxycinnamoyl transferase-like	2304	20	0	88.64	G3DSA:3.30.559.10:FF:000008 (FUNFAM); G3DSA:3.60.110.10:FF:000013 (FUNFAM); IPR023213 (G3DSA:3.30.559.GENE3D); IPR003010 (PFAM); IPR036526 (G3DSA:3.60.110.GENE3D); IPR023213 (G3DSA:3.30.559.GENE3D); PF02458 (PFAM); PTHR23088 (PANTHER); SIGNAL_PEPTIDE (PHOBIUS); SIGNAL_PEPTIDE_H_REGION (PHOBIUS); NON_CYTOPLASMIC_DOMAIN (PHOBIUS); SIGNAL_PEPTIDE_C_REGION (PHOBIUS); SIGNAL_PEPTIDE_N_REGION (PHOBIUS)…	P:GO:0006107; P:GO:0006528; P:GO:0006541; F:GO:0016811; F:GO:0050152; C:GO:0005739	P:oxaloacetate metabolic process; P:asparagine metabolic process; P:glutamine metabolic process; F:hydrolase activity, acting on carbon-nitrogen (but not peptide) bonds, in linear amides; F:omega-amidase activity; C:mitochondrion
g20884.t1	pentatricopeptide repeat-containing protein DOT4, chloroplastic-like	1968	20	0	83.96	G3DSA:1.25.40.10:FF:000436 (FUNFAM); G3DSA:1.25.40.10:FF:000158 (FUNFAM); IPR002885 (PFAM); IPR002885 (NCBIFAM); IPR011990 (G3DSA:1.25.40.GENE3D); IPR032867 (PFAM); IPR002885 (PFAM); IPR011990 (G3DSA:1.25.40.GENE3D); IPR046960 (PANTHER); IPR002885 (PROSITE_PROFILES); IPR002885 (PROSITE_PROFILES); IPR002885 (PROSITE_PROFILES); IPR002885 (PROSITE_PROFILES)	P:GO:0009451; F:GO:0003723; F:GO:0005515; F:GO:0008270	P:RNA modification; F:RNA binding; F:protein binding; F:zinc ion binding
g20885.t1	hypothetical protein L1887_22411	3453	20	0	60.78	PF14223 (PFAM); IPR013103 (PFAM); IPR029472 (PFAM); IPR054722 (PFAM); PTHR11439 (PANTHER); IPR001878 (PROSITE_PROFILES); cd09272 (CDD); IPR043502 (SUPERFAMILY)	F:GO:0003676; F:GO:0008270	F:nucleic acid binding; F:zinc ion binding
g20886.t1	glutathione S-transferase T2-like	993	20	7.37e-161	84.01	Coil (COILS); Coil (COILS); PTHR45023 (PANTHER); SignalP-TM (SIGNALP_GRAM_POSITIVE)	no GO terms	no GO terms
g20887.t1	auxin-responsive protein SAUR21-like	408	20	2.46e-90	78.53	IPR003676 (PFAM); IPR003676 (PANTHER)	P:GO:0009733	P:response to auxin
g20888.t1	uncharacterized protein LOC122596562	657	20	8.52e-161	62.96	PTHR35510 (PANTHER)	no GO terms	no GO terms
g20889.t1	ethanolamine-phosphate cytidylyltransferase-like	1269	20	2.04e-307	94.26	G3DSA:3.40.50.620:FF:000249 (FUNFAM); IPR014729 (G3DSA:3.40.50.GENE3D); IPR004821 (NCBIFAM); IPR014729 (G3DSA:3.40.50.GENE3D); IPR004821 (PFAM); IPR044608 (PANTHER); NON_CYTOPLASMIC_DOMAIN (PHOBIUS); CYTOPLASMIC_DOMAIN (PHOBIUS); CYTOPLASMIC_DOMAIN (PHOBIUS); TRANSMEMBRANE (PHOBIUS); TRANSMEMBRANE (PHOBIUS); cd02173 (CDD); IPR041723 (CDD); SSF52374 (SUPERFAMILY); SSF52374 (SUPERFAMILY); TMhelix (…	P:GO:0006646; P:GO:0009058; F:GO:0003824; F:GO:0004306; C:GO:0005737	P:phosphatidylethanolamine biosynthetic process; P:biosynthetic process; F:catalytic activity; F:ethanolamine-phosphate cytidylyltransferase activity; C:cytoplasm
g20890.t1	uncharacterized protein LOC122598666	1095	20	8.16e-217	64.34	PTHR37256 (PANTHER)	no GO terms	no GO terms
g20891.t1	3-ketoacyl-CoA synthase 10	1686	20	0	95.31	IPR013747 (PFAM); IPR012392 (PIRSF); IPR016039 (G3DSA:3.40.47.GENE3D); IPR013601 (PFAM); PIRSR611554-1 (PIRSR); PIRSR611554-2 (PIRSR); PIRSR000451-1 (PIRSR); IPR012392 (PANTHER); TRANSMEMBRANE (PHOBIUS); NON_CYTOPLASMIC_DOMAIN (PHOBIUS); TRANSMEMBRANE (PHOBIUS); NON_CYTOPLASMIC_DOMAIN (PHOBIUS); CYTOPLASMIC_DOMAIN (PHOBIUS); cd00831 (CDD); IPR016039 (SUPERFAMILY); IPR016039 (SUPERFAMILY); TMhelix…	P:GO:0006633; F:GO:0016746; F:GO:0016747; C:GO:0016020	P:fatty acid biosynthetic process; F:acyltransferase activity; F:acyltransferase activity, transferring groups other than amino-acyl groups; C:membrane
g20892.t1	uncharacterized protein LOC122597636	2451	20	0	71.67	G3DSA:3.60.15.10:FF:000027 (FUNFAM); G3DSA:3.40.50.12650:FF:000004 (FUNFAM); IPR001660 (SMART); G3DSA:3.40.50.12650 (GENE3D); IPR036866 (G3DSA:3.60.15.GENE3D); IPR013761 (G3DSA:1.10.150.GENE3D); IPR001660 (PFAM); IPR011084 (PFAM); IPR001279 (PFAM); PTHR23240 (PANTHER); IPR001660 (PROSITE_PROFILES); cd09487 (CDD); cd16273 (CDD); IPR036866 (SUPERFAMILY); IPR013761 (SUPERFAMILY)	P:GO:0006303; P:GO:0036297; F:GO:0003684; F:GO:0005515; F:GO:0035312	P:double-strand break repair via nonhomologous end joining; P:interstrand cross-link repair; F:damaged DNA binding; F:protein binding; F:5'-3' DNA exonuclease activity
g20893.t1	armadillo repeat-containing protein 7	537	20	1.62e-93	88.56	IPR000225 (SMART); IPR000225 (PFAM); IPR011989 (G3DSA:1.25.10.GENE3D); IPR042462 (PANTHER); IPR016024 (SUPERFAMILY)	F:GO:0005515	F:protein binding
g20894.t1	fatty-acid-binding protein 2	1644	20	0	69.5	IPR016087 (PFAM); IPR016088 (G3DSA:3.50.70.GENE3D); IPR016089 (G3DSA:1.10.890.GENE3D); PTHR47284 (PANTHER); IPR036298 (SUPERFAMILY)	F:GO:0005504; F:GO:0016872; C:GO:0009570	F:fatty acid binding; F:intramolecular lyase activity; C:chloroplast stroma
g20895.t1	guanine nucleotide-binding protein alpha-1 subunit	1155	20	8.69e-278	97.03	IPR001019 (PRINTS); IPR002976 (PRINTS); G3DSA:1.10.400.10:FF:000008 (FUNFAM); G3DSA:3.40.50.300:FF:000733 (FUNFAM); IPR001019 (SMART); IPR011025 (G3DSA:1.10.400.GENE3D); IPR027417 (G3DSA:3.40.50.GENE3D); IPR001019 (PFAM); PIRSR602976-2 (PIRSR); IPR001019 (PANTHER); IPR001019 (PROSITE_PROFILES); IPR001019 (CDD); IPR027417 (SUPERFAMILY); IPR011025 (SUPERFAMILY)	P:GO:0007165; P:GO:0007186; P:GO:0007188; F:GO:0001664; F:GO:0003924; F:GO:0019001; F:GO:0031683; C:GO:0005737; C:GO:0005834	P:signal transduction; P:G protein-coupled receptor signaling pathway; P:adenylate cyclase-modulating G protein-coupled receptor signaling pathway; F:G protein-coupled receptor binding; F:GTPase activity; F:guanyl nucleotide binding; F:G-protein beta/gamma-subunit complex binding; C:cytoplasm; C:heterotrimeric G-protein complex
g20896.t1	S-protein homolog 2-like	306	20	1.23e-63	70.9	IPR010264 (PFAM)	no GO terms	no GO terms
g20897.t1	S-protein homolog 2-like	480	20	3.7e-117	66.71	IPR010264 (PFAM); IPR010264 (PANTHER); NON_CYTOPLASMIC_DOMAIN (PHOBIUS); SIGNAL_PEPTIDE_N_REGION (PHOBIUS); SIGNAL_PEPTIDE (PHOBIUS); SIGNAL_PEPTIDE_H_REGION (PHOBIUS); SIGNAL_PEPTIDE_C_REGION (PHOBIUS); SignalP-noTM (SIGNALP_EUK)	no GO terms	no GO terms
g20898.t1	uncharacterized protein LOC122596226	720	20	8.06e-165	87.95	PTHR36014 (PANTHER)	no GO terms	no GO terms
g20899.t1	ylmG homolog protein 2, chloroplastic	804	20	1.62e-178	80.87	IPR003425 (PFAM); IPR003425 (PANTHER)	P:GO:0010020; P:GO:0090143; C:GO:0016020	P:chloroplast fission; P:nucleoid organization; C:membrane
g20900.t1	peroxisome biogenesis factor 10	1179	20	3.35e-284	88.9	G3DSA:3.30.40.10:FF:000418 (FUNFAM); IPR001841 (SMART); IPR006845 (PFAM); IPR013083 (G3DSA:3.30.40.GENE3D); IPR001841 (PFAM); IPR025654 (PANTHER); IPR017907 (PROSITE_PATTERNS); CYTOPLASMIC_DOMAIN (PHOBIUS); TRANSMEMBRANE (PHOBIUS); TRANSMEMBRANE (PHOBIUS); NON_CYTOPLASMIC_DOMAIN (PHOBIUS); CYTOPLASMIC_DOMAIN (PHOBIUS); IPR001841 (PROSITE_PROFILES); cd16527 (CDD); SSF57850 (SUPERFAMILY)	P:GO:0007031; P:GO:0016558; F:GO:0008270; C:GO:0005778	P:peroxisome organization; P:protein import into peroxisome matrix; F:zinc ion binding; C:peroxisomal membrane
g20901.t1	mechanosensitive ion channel protein 10-like	2265	20	0	88.8	G3DSA:2.30.30.60:FF:000003 (FUNFAM); IPR023408 (G3DSA:2.30.30.GENE3D); IPR006685 (PFAM); IPR016688 (PIRSF); IPR016688 (PANTHER); TRANSMEMBRANE (PHOBIUS); CYTOPLASMIC_DOMAIN (PHOBIUS); CYTOPLASMIC_DOMAIN (PHOBIUS); CYTOPLASMIC_DOMAIN (PHOBIUS); TRANSMEMBRANE (PHOBIUS); TRANSMEMBRANE (PHOBIUS); TRANSMEMBRANE (PHOBIUS); NON_CYTOPLASMIC_DOMAIN (PHOBIUS); NON_CYTOPLASMIC_DOMAIN (PHOBIUS); TRANSMEMBRAN…	P:GO:0006820; P:GO:0050982; P:GO:0055085; F:GO:0008381; C:GO:0005886; C:GO:0016020	P:monoatomic anion transport; P:detection of mechanical stimulus; P:transmembrane transport; F:mechanosensitive monoatomic ion channel activity; C:plasma membrane; C:membrane
g20902.t1	mechanosensitive ion channel protein 10-like	2175	20	0	85.39	G3DSA:2.30.30.60:FF:000003 (FUNFAM); IPR016688 (PIRSF); IPR023408 (G3DSA:2.30.30.GENE3D); IPR006685 (PFAM); IPR016688 (PANTHER); TRANSMEMBRANE (PHOBIUS); CYTOPLASMIC_DOMAIN (PHOBIUS); TRANSMEMBRANE (PHOBIUS); CYTOPLASMIC_DOMAIN (PHOBIUS); TRANSMEMBRANE (PHOBIUS); TRANSMEMBRANE (PHOBIUS); NON_CYTOPLASMIC_DOMAIN (PHOBIUS); NON_CYTOPLASMIC_DOMAIN (PHOBIUS); CYTOPLASMIC_DOMAIN (PHOBIUS); NON_CYTOPLAS…	P:GO:0006820; P:GO:0050982; P:GO:0055085; F:GO:0008381; C:GO:0005886; C:GO:0016020	P:monoatomic anion transport; P:detection of mechanical stimulus; P:transmembrane transport; F:mechanosensitive monoatomic ion channel activity; C:plasma membrane; C:membrane
g20903.t1	uncharacterized protein LOC122596549	1776	20	4.56E-315	92.51	IPR013083 (G3DSA:3.30.40.GENE3D); IPR001293 (PFAM); PTHR10131 (PANTHER); IPR001293 (PROSITE_PROFILES)	F:GO:0008270	F:zinc ion binding
g20904.t1	protein SUPPRESSOR OF GENE SILENCING 3-like	1809	20	0	83.44	Coil (COILS); Coil (COILS); IPR005381 (PFAM); IPR005380 (PFAM); IPR038588 (G3DSA:3.30.70.GENE3D); IPR044287 (PANTHER); IPR005380 (CDD)	P:GO:0031047; P:GO:0051607	P:regulatory ncRNA-mediated gene silencing; P:defense response to virus
g20905.t1	eukaryotic translation initiation factor 3 subunit C	2769	20	0	89.1	Coil (COILS); IPR000717 (SMART); IPR000717 (PFAM); IPR008905 (PFAM); IPR027516 (PANTHER); IPR000717 (PROSITE_PROFILES); IPR027516 (HAMAP); IPR036390 (SUPERFAMILY)	P:GO:0006413; F:GO:0003723; F:GO:0003743; F:GO:0031369; C:GO:0005852	P:translational initiation; F:RNA binding; F:translation initiation factor activity; F:translation initiation factor binding; C:eukaryotic translation initiation factor 3 complex
g20906.t1	40S ribosomal protein S27-2	261	20	9.94e-58	98.84	G3DSA:2.20.25.100:FF:000001 (FUNFAM); IPR023407 (G3DSA:2.20.25.GENE3D); IPR000592 (PFAM); IPR000592 (PANTHER); IPR000592 (PROSITE_PATTERNS); IPR000592 (HAMAP); IPR011332 (SUPERFAMILY)	P:GO:0006412; F:GO:0003735; C:GO:0005840	P:translation; F:structural constituent of ribosome; C:ribosome
g20907.t1	PHD finger protein ALFIN-LIKE 4-like	768	20	9.76e-174	89.53	G3DSA:3.30.40.10:FF:000306 (FUNFAM); IPR001965 (SMART); IPR019787 (PFAM); IPR021998 (PFAM); IPR013083 (G3DSA:3.30.40.GENE3D); IPR045104 (PANTHER); IPR019786 (PROSITE_PATTERNS); TRANSMEMBRANE (PHOBIUS); NON_CYTOPLASMIC_DOMAIN (PHOBIUS); CYTOPLASMIC_DOMAIN (PHOBIUS); IPR019787 (PROSITE_PROFILES); IPR044104 (CDD); IPR011011 (SUPERFAMILY); TMhelix (TMHMM)	P:GO:0006355; F:GO:0000976; F:GO:0003712; F:GO:0042393; C:GO:0005634	P:regulation of DNA-templated transcription; F:transcription cis-regulatory region binding; F:transcription coregulator activity; F:histone binding; C:nucleus
g20908.t1	solute carrier family 25 member 44-like	1035	20	8.31e-247	93.34	IPR002067 (PRINTS); IPR018108 (PFAM); IPR023395 (G3DSA:1.50.40.GENE3D); PTHR46080 (PANTHER); TRANSMEMBRANE (PHOBIUS); NON_CYTOPLASMIC_DOMAIN (PHOBIUS); CYTOPLASMIC_DOMAIN (PHOBIUS); IPR018108 (PROSITE_PROFILES); IPR018108 (PROSITE_PROFILES); IPR018108 (PROSITE_PROFILES); IPR023395 (SUPERFAMILY); TMhelix (TMHMM); TMhelix (TMHMM); TMhelix (TMHMM)	P:GO:0055085	P:transmembrane transport
g20909.t1	ankyrin repeat-containing protein BDA1-like	1389	20	3.22e-260	80.99	IPR002110 (SMART); IPR026961 (PFAM); IPR036770 (G3DSA:1.25.40.GENE3D); IPR002110 (PFAM); PTHR24186 (PANTHER); TRANSMEMBRANE (PHOBIUS); CYTOPLASMIC_DOMAIN (PHOBIUS); TRANSMEMBRANE (PHOBIUS); CYTOPLASMIC_DOMAIN (PHOBIUS); CYTOPLASMIC_DOMAIN (PHOBIUS); NON_CYTOPLASMIC_DOMAIN (PHOBIUS); TRANSMEMBRANE (PHOBIUS); TRANSMEMBRANE (PHOBIUS); NON_CYTOPLASMIC_DOMAIN (PHOBIUS); IPR002110 (PROSITE_PROFILES); I…	F:GO:0005515; C:GO:0005886	F:protein binding; C:plasma membrane
g20910.t1	ankyrin repeat-containing protein BDA1-like	1386	20	2.17e-276	80.29	IPR002110 (SMART); IPR026961 (PFAM); IPR002110 (PFAM); IPR036770 (G3DSA:1.25.40.GENE3D); IPR002110 (PFAM); PTHR24186 (PANTHER); TRANSMEMBRANE (PHOBIUS); CYTOPLASMIC_DOMAIN (PHOBIUS); TRANSMEMBRANE (PHOBIUS); CYTOPLASMIC_DOMAIN (PHOBIUS); TRANSMEMBRANE (PHOBIUS); NON_CYTOPLASMIC_DOMAIN (PHOBIUS); TRANSMEMBRANE (PHOBIUS); CYTOPLASMIC_DOMAIN (PHOBIUS); NON_CYTOPLASMIC_DOMAIN (PHOBIUS); PS50297 (PROS…	F:GO:0005515; C:GO:0005886	F:protein binding; C:plasma membrane
g20911.t1	ankyrin repeat-containing protein At2g01680-like	1254	20	2.33e-165	83.31	IPR002110 (SMART); IPR026961 (PFAM); IPR002110 (PFAM); IPR036770 (G3DSA:1.25.40.GENE3D); PTHR24186 (PANTHER); PS50297 (PROSITE_PROFILES); IPR002110 (PROSITE_PROFILES); IPR002110 (PROSITE_PROFILES); IPR036770 (SUPERFAMILY)	F:GO:0005515; C:GO:0005886	F:protein binding; C:plasma membrane
g20912.t1	28S rRNA (cytosine-C(5))-methyltransferase	3375	20	0	87.9	IPR023267 (PRINTS); G3DSA:3.40.50.150:FF:000016 (FUNFAM); G3DSA:3.40.50.150:FF:000164 (FUNFAM); IPR029063 (G3DSA:3.40.50.GENE3D); G3DSA:2.70.160.11 (GENE3D); IPR049561 (PFAM); IPR048889 (PFAM); G3DSA:3.30.70.1170 (GENE3D); IPR049560 (PFAM); IPR029063 (G3DSA:3.40.50.GENE3D); IPR041698 (PFAM); IPR041661 (PFAM); IPR055135 (PFAM); PIRSR017269-1 (PIRSR); PIRSR000385-2 (PIRSR); IPR025799 (PANTHER); IPR…	P:GO:0001510; P:GO:0006338; P:GO:0018216; P:GO:0019919; P:GO:0034969; F:GO:0008168; F:GO:0008173; F:GO:0016274; F:GO:0042054; C:GO:0005634	P:RNA methylation; P:chromatin remodeling; P:peptidyl-arginine methylation; P:peptidyl-arginine methylation, to asymmetrical-dimethyl arginine; P:obsolete histone arginine methylation; F:methyltransferase activity; F:RNA methyltransferase activity; F:protein-arginine N-methyltransferase activity; F:histone methyltransferase activity; C:nucleus
g20913.t1	retrotransposon protein, putative, Ty1-copia subclass	762	20	3.51e-107	72.71	IPR013103 (PFAM)	no GO terms	no GO terms
g20914.t1	uncharacterized protein LOC122601148	390	20	2.52e-69	70.86	no IPS match	no IPS match	no IPS match
g20915.t1	uncharacterized protein LOC122598641	1230	20	1.69e-272	56.19	IPR004146 (PFAM); PTHR46477 (PANTHER); IPR046349 (SUPERFAMILY); IPR046349 (SUPERFAMILY)	no GO terms	no GO terms
g20915.t2	uncharacterized protein LOC122598641	1239	20	2.58e-270	55.67	IPR004146 (PFAM); PTHR46477 (PANTHER); IPR046349 (SUPERFAMILY); IPR046349 (SUPERFAMILY)	no GO terms	no GO terms
g20916.t1	rhodanese-like domain-containing protein 4A, chloroplastic	219	1	2.46e-15	90.7	no IPS match	no IPS match	no IPS match
g20917.t1	uncharacterized protein At4g33100	255	20	5.51e-48	89.98	IPR007918 (PFAM); IPR007918 (PANTHER); PS51808 (PROSITE_PROFILES)	P:GO:0045332; F:GO:1990050; C:GO:0005634; C:GO:0005758; C:GO:0005829	P:phospholipid translocation; F:phosphatidic acid transfer activity; C:nucleus; C:mitochondrial intermembrane space; C:cytosol
g20918.t1	serine/threonine-protein kinase 38 isoform X2	1554	20	0	97.08	G3DSA:1.10.510.10:FF:000042 (FUNFAM); G3DSA:1.10.510.10:FF:000106 (FUNFAM); G3DSA:3.30.200.20:FF:000290 (FUNFAM); G3DSA:3.30.200.20:FF:000063 (FUNFAM); IPR000719 (SMART); IPR000961 (SMART); G3DSA:3.30.200.20 (GENE3D); IPR000719 (PFAM); IPR017892 (PFAM); G3DSA:1.10.510.10 (GENE3D); PIRSR000620-2 (PIRSR); PIRSR000660-1 (PIRSR); PIRSR000619-1 (PIRSR); PIRSR628788-1 (PIRSR); PIRSR500950-50 (PIRSR); P…	P:GO:0006468; F:GO:0004672; F:GO:0004674; F:GO:0005524	P:protein phosphorylation; F:protein kinase activity; F:protein serine/threonine kinase activity; F:ATP binding
g20918.t2	serine/threonine-protein kinase 38 isoform X1	1557	20	0	97.12	G3DSA:1.10.510.10:FF:000042 (FUNFAM); G3DSA:1.10.510.10:FF:000106 (FUNFAM); G3DSA:3.30.200.20:FF:000290 (FUNFAM); G3DSA:3.30.200.20:FF:000063 (FUNFAM); IPR000961 (SMART); IPR000719 (SMART); G3DSA:1.10.510.10 (GENE3D); IPR017892 (PFAM); G3DSA:3.30.200.20 (GENE3D); IPR000719 (PFAM); PIRSR000620-2 (PIRSR); PIRSR000660-1 (PIRSR); PIRSR000619-1 (PIRSR); PIRSR628788-1 (PIRSR); PIRSR037014-1 (PIRSR); PI…	P:GO:0006468; F:GO:0004672; F:GO:0004674; F:GO:0005524	P:protein phosphorylation; F:protein kinase activity; F:protein serine/threonine kinase activity; F:ATP binding
g20919.t1	nuclear speckle RNA-binding protein B-like isoform X1	1239	20	2.49e-248	67.26	IPR000504 (SMART); IPR001878 (SMART); IPR012677 (G3DSA:3.30.70.GENE3D); G3DSA:4.10.60.10 (GENE3D); IPR000504 (PFAM); G3DSA:4.10.60.10 (GENE3D); IPR001878 (PFAM); PTHR10501 (PANTHER); IPR001878 (PROSITE_PROFILES); IPR001878 (PROSITE_PROFILES); IPR000504 (PROSITE_PROFILES); cd21618 (CDD); IPR035979 (SUPERFAMILY); IPR036875 (SUPERFAMILY)	F:GO:0003676; F:GO:0003723; F:GO:0008270	F:nucleic acid binding; F:RNA binding; F:zinc ion binding
g20920.t1	protein ALP1-like	1278	20	6.26E-315	91.27	IPR027806 (PFAM); IPR045249 (PANTHER)	no GO terms	no GO terms
g20921.t1	uncharacterized protein LOC122595811	420	20	9.16e-97	91.74	PTHR37191 (PANTHER)	C:GO:0009941	C:chloroplast envelope
g20922.t1	putative methyltransferase At1g22800, mitochondrial isoform X1	1488	20	9.98e-235	94.2	IPR013216 (PFAM); IPR029063 (G3DSA:3.40.50.GENE3D); IPR050602 (PANTHER); CYTOPLASMIC_DOMAIN (PHOBIUS); NON_CYTOPLASMIC_DOMAIN (PHOBIUS); TRANSMEMBRANE (PHOBIUS); cd02440 (CDD); IPR029063 (SUPERFAMILY)	P:GO:0032981; F:GO:0008757; C:GO:0005739	P:mitochondrial respiratory chain complex I assembly; F:S-adenosylmethionine-dependent methyltransferase activity; C:mitochondrion
g20923.t1	conserved oligomeric Golgi complex subunit 8 isoform X1	1716	20	0	91.55	IPR016632 (PIRSF); IPR007255 (PFAM); IPR007255 (PANTHER); IPR016159 (SUPERFAMILY)	P:GO:0006891; C:GO:0017119	P:intra-Golgi vesicle-mediated transport; C:Golgi transport complex
g20924.t1	uncharacterized protein LOC122596003 isoform X1	1626	20	0	91.52	IPR019410 (PFAM); IPR029063 (G3DSA:3.40.50.GENE3D); IPR029063 (G3DSA:3.40.50.GENE3D); IPR013217 (PFAM); PIRSR017269-1 (PIRSR); PIRSR037350-1 (PIRSR); PIRSR015852-1 (PIRSR); IPR026113 (PANTHER); cd02440 (CDD); cd02440 (CDD); IPR029063 (SUPERFAMILY); IPR029063 (SUPERFAMILY)	no GO terms	no GO terms
g20925.t1	protein ABCI12, chloroplastic	867	20	7.4e-153	91.83	IPR003339 (PFAM); PTHR33514 (PANTHER); TRANSMEMBRANE (PHOBIUS); TRANSMEMBRANE (PHOBIUS); TRANSMEMBRANE (PHOBIUS); TRANSMEMBRANE (PHOBIUS); NON_CYTOPLASMIC_DOMAIN (PHOBIUS); CYTOPLASMIC_DOMAIN (PHOBIUS); SIGNAL_PEPTIDE (PHOBIUS); CYTOPLASMIC_DOMAIN (PHOBIUS); NON_CYTOPLASMIC_DOMAIN (PHOBIUS); SIGNAL_PEPTIDE_H_REGION (PHOBIUS); SIGNAL_PEPTIDE_C_REGION (PHOBIUS); SIGNAL_PEPTIDE_N_REGION (PHOBIUS); N…	C:GO:0009507	C:chloroplast
g20926.t1	glutamine synthetase, chloroplastic	1293	20	0	97.53	G3DSA:3.30.590.10:FF:000004 (FUNFAM); G3DSA:3.10.20.70:FF:000003 (FUNFAM); IPR008146 (SMART); IPR036651 (G3DSA:3.10.20.GENE3D); IPR008147 (PFAM); IPR008146 (PFAM); G3DSA:3.30.590.10 (GENE3D); PIRSR604809-2 (PIRSR); PIRSR604809-1 (PIRSR); IPR050292 (PANTHER); IPR027302 (PROSITE_PATTERNS); IPR027303 (PROSITE_PATTERNS); IPR008146 (PROSITE_PROFILES); IPR008147 (PROSITE_PROFILES); IPR036651 (SUPERFAMI…	P:GO:0006542; F:GO:0003824; F:GO:0004356; C:GO:0005737	P:glutamine biosynthetic process; F:catalytic activity; F:glutamine synthetase activity; C:cytoplasm
g20927.t1	uncharacterized protein LOC122595468	1635	20	0	88.67	IPR029058 (G3DSA:3.40.50.GENE3D); IPR022742 (PFAM); IPR052920 (PANTHER); IPR029058 (SUPERFAMILY)	no GO terms	no GO terms
g20928.t1	E3 ubiquitin-protein ligase CSU1	915	20	4.13e-220	94.18	Coil (COILS); G3DSA:3.30.40.10:FF:000444 (FUNFAM); G3DSA:3.30.40.10:FF:000330 (FUNFAM); IPR013083 (G3DSA:3.30.40.GENE3D); IPR013083 (G3DSA:3.30.40.GENE3D); PF04641 (PFAM); IPR031790 (PFAM); IPR016818 (PIRSF); IPR016818 (PANTHER); IPR017907 (PROSITE_PATTERNS); IPR001841 (PROSITE_PROFILES); SSF57850 (SUPERFAMILY); SSF57850 (SUPERFAMILY)	F:GO:0061630; C:GO:0005634	F:ubiquitin protein ligase activity; C:nucleus
g20929.t1	putative dienelactone hydrolase, alpha/Beta hydrolase	1500	20	7.38e-202	66.78	IPR029058 (G3DSA:3.40.50.GENE3D); IPR002925 (PFAM); PTHR17630 (PANTHER); NON_CYTOPLASMIC_DOMAIN (PHOBIUS); SIGNAL_PEPTIDE_N_REGION (PHOBIUS); SIGNAL_PEPTIDE (PHOBIUS); SIGNAL_PEPTIDE_H_REGION (PHOBIUS); SIGNAL_PEPTIDE_C_REGION (PHOBIUS); SignalP-TM (SIGNALP_GRAM_NEGATIVE); SignalP-noTM (SIGNALP_EUK); SignalP-TM (SIGNALP_GRAM_POSITIVE); IPR029058 (SUPERFAMILY); IPR029058 (SUPERFAMILY); TMhelix (TM…	F:GO:0016787	F:hydrolase activity
g20930.t1	endo-1,3;1,4-beta-D-glucanase-like	708	20	2.62e-168	89.02	IPR029058 (G3DSA:3.40.50.GENE3D); IPR002925 (PFAM); PTHR17630 (PANTHER); IPR029058 (SUPERFAMILY)	F:GO:0016787	F:hydrolase activity
g20931.t1	endo-1,3;1,4-beta-D-glucanase-like	708	20	1.3e-168	90.16	IPR029058 (G3DSA:3.40.50.GENE3D); IPR002925 (PFAM); PTHR17630 (PANTHER); IPR029058 (SUPERFAMILY)	F:GO:0016787	F:hydrolase activity
g20932.t1	endo-1,3;1,4-beta-D-glucanase-like	741	20	4.72e-181	85.25	IPR029058 (G3DSA:3.40.50.GENE3D); IPR002925 (PFAM); PTHR17630 (PANTHER); IPR029058 (SUPERFAMILY)	F:GO:0016787	F:hydrolase activity
g20933.t1	ribonucleoside-diphosphate reductase small chain A	1020	20	3.39e-248	94.7	IPR000358 (PIRSF); IPR012348 (G3DSA:1.10.620.GENE3D); IPR000358 (PFAM); PIRSR000355-1 (PIRSR); IPR000358 (PANTHER); IPR030475 (PROSITE_PATTERNS); CYTOPLASMIC_DOMAIN (PHOBIUS); TRANSMEMBRANE (PHOBIUS); NON_CYTOPLASMIC_DOMAIN (PHOBIUS); IPR033909 (CDD); IPR009078 (SUPERFAMILY)	P:GO:0009263; F:GO:0016491	P:deoxyribonucleotide biosynthetic process; F:oxidoreductase activity
g20934.t1	mediator of RNA polymerase II transcription subunit 33A	3915	20	0	92.74	IPR039638 (PANTHER); TRANSMEMBRANE (PHOBIUS); CYTOPLASMIC_DOMAIN (PHOBIUS); NON_CYTOPLASMIC_DOMAIN (PHOBIUS); TRANSMEMBRANE (PHOBIUS); CYTOPLASMIC_DOMAIN (PHOBIUS); TRANSMEMBRANE (PHOBIUS); NON_CYTOPLASMIC_DOMAIN (PHOBIUS)	P:GO:2000762; C:GO:0016592	P:regulation of phenylpropanoid metabolic process; C:mediator complex
g20935.t1	uncharacterized protein At5g19025	240	20	6.73e-51	89.17	IPR044196 (PANTHER)	no GO terms	no GO terms
g20936.t1	uncharacterized protein LOC122596795	861	1	9.28e-50	100	TRANSMEMBRANE (PHOBIUS); TRANSMEMBRANE (PHOBIUS); TRANSMEMBRANE (PHOBIUS); NON_CYTOPLASMIC_DOMAIN (PHOBIUS); CYTOPLASMIC_DOMAIN (PHOBIUS); NON_CYTOPLASMIC_DOMAIN (PHOBIUS); CYTOPLASMIC_DOMAIN (PHOBIUS)	no GO terms	no GO terms
g20937.t1	serine incorporator 3	1230	20	1.2e-297	95.74	IPR005016 (PFAM); IPR005016 (PANTHER); SIGNAL_PEPTIDE_N_REGION (PHOBIUS); NON_CYTOPLASMIC_DOMAIN (PHOBIUS); CYTOPLASMIC_DOMAIN (PHOBIUS); CYTOPLASMIC_DOMAIN (PHOBIUS); TRANSMEMBRANE (PHOBIUS); TRANSMEMBRANE (PHOBIUS); CYTOPLASMIC_DOMAIN (PHOBIUS); SIGNAL_PEPTIDE_C_REGION (PHOBIUS); TRANSMEMBRANE (PHOBIUS); NON_CYTOPLASMIC_DOMAIN (PHOBIUS); TRANSMEMBRANE (PHOBIUS); SIGNAL_PEPTIDE (PHOBIUS); CYTOPL…	C:GO:0016020	C:membrane
g20938.t1	DUF21 domain-containing protein At4g14240-like	1467	20	0	92.95	G3DSA:3.10.580.10:FF:000057 (FUNFAM); G3DSA:3.10.580.10:FF:000021 (FUNFAM); IPR046342 (G3DSA:3.10.580.GENE3D); IPR002550 (PFAM); IPR045095 (PANTHER); CYTOPLASMIC_DOMAIN (PHOBIUS); TRANSMEMBRANE (PHOBIUS); TRANSMEMBRANE (PHOBIUS); TRANSMEMBRANE (PHOBIUS); CYTOPLASMIC_DOMAIN (PHOBIUS); CYTOPLASMIC_DOMAIN (PHOBIUS); TRANSMEMBRANE (PHOBIUS); NON_CYTOPLASMIC_DOMAIN (PHOBIUS); NON_CYTOPLASMIC_DOMAIN (P…	P:GO:0010960; P:GO:0030026; C:GO:0005737	P:magnesium ion homeostasis; P:intracellular manganese ion homeostasis; C:cytoplasm
g20939.t1	probable E3 ubiquitin-protein ligase LUL3	1506	20	5.6e-231	87.61	G3DSA:3.30.40.10:FF:000115 (FUNFAM); IPR001841 (SMART); IPR013083 (G3DSA:3.30.40.GENE3D); PF13920 (PFAM); IPR045194 (PANTHER); IPR001841 (PROSITE_PROFILES); IPR045195 (CDD); SSF57850 (SUPERFAMILY)	P:GO:0016567; F:GO:0061630	P:protein ubiquitination; F:ubiquitin protein ligase activity
g20940.t1	heavy metal-associated isoprenylated plant protein 33-like	1677	20	5.45e-197	69.47	G3DSA:3.30.70.100:FF:000008 (FUNFAM); IPR006121 (PFAM); G3DSA:3.30.70.100 (GENE3D); PTHR45868 (PANTHER); IPR006121 (PROSITE_PROFILES); IPR006121 (CDD); IPR036163 (SUPERFAMILY); IPR016024 (SUPERFAMILY)	F:GO:0046872	F:metal ion binding
g20941.t1	rhodanese-like domain-containing protein 4A, chloroplastic	309	2	5.32e-27	76.42	no IPS match	no IPS match	no IPS match
g20942.t1	uncharacterized protein LOC122581879	336	9	5.76e-06	79.01	no IPS match	no IPS match	no IPS match
g20943.t1	isoleucine--tRNA ligase, cytoplasmic	3549	20	0	94	IPR002301 (PRINTS); G3DSA:3.40.50.620:FF:000133 (FUNFAM); G3DSA:3.40.50.620:FF:000023 (FUNFAM); G3DSA:1.10.730.10:FF:000025 (FUNFAM); IPR002300 (PFAM); IPR002301 (NCBIFAM); IPR013155 (PFAM); G3DSA:1.10.730.10 (GENE3D); IPR014729 (G3DSA:3.40.50.GENE3D); PF19302 (PFAM); IPR023586 (PANTHER); IPR001412 (PROSITE_PATTERNS); IPR023586 (HAMAP); IPR033709 (CDD); cd00818 (CDD); IPR009008 (SUPERFAMILY); IPR…	P:GO:0006418; P:GO:0006428; F:GO:0000049; F:GO:0000166; F:GO:0002161; F:GO:0004812; F:GO:0004822; F:GO:0005524	P:tRNA aminoacylation for protein translation; P:isoleucyl-tRNA aminoacylation; F:tRNA binding; F:nucleotide binding; F:aminoacyl-tRNA editing activity; F:aminoacyl-tRNA ligase activity; F:isoleucine-tRNA ligase activity; F:ATP binding
g20944.t1	uncharacterized protein LOC122593172	1080	20	9.35e-236	73.17	IPR006912 (PFAM); PTHR47150 (PANTHER)	no GO terms	no GO terms
g20945.t1	chitinase CLP-like	2004	20	0	86.58	IPR023635 (PRINTS); G3DSA:3.90.45.10:FF:000003 (FUNFAM); IPR021109 (G3DSA:2.40.70.GENE3D); IPR021109 (G3DSA:2.40.70.GENE3D); IPR023635 (NCBIFAM); IPR023635 (PFAM); IPR032799 (PFAM); IPR032861 (PFAM); IPR036821 (G3DSA:3.90.45.GENE3D); IPR023635 (PANTHER); IPR033121 (PROSITE_PROFILES); IPR023635 (HAMAP); IPR023635 (CDD); IPR036821 (SUPERFAMILY); IPR021109 (SUPERFAMILY)	P:GO:0018206; P:GO:0031365; P:GO:0043686; F:GO:0042586; C:GO:0005739; C:GO:0009507	P:peptidyl-methionine modification; P:N-terminal protein amino acid modification; P:co-translational protein modification; F:peptide deformylase activity; C:mitochondrion; C:chloroplast
g20946.t1	chitinase CLP-like	1809	20	9.68e-259	80.28	IPR032861 (PFAM); IPR032799 (PFAM); IPR021109 (G3DSA:2.40.70.GENE3D); IPR021109 (G3DSA:2.40.70.GENE3D); IPR001461 (PANTHER); SIGNAL_PEPTIDE_C_REGION (PHOBIUS); SIGNAL_PEPTIDE (PHOBIUS); NON_CYTOPLASMIC_DOMAIN (PHOBIUS); SIGNAL_PEPTIDE_N_REGION (PHOBIUS); SIGNAL_PEPTIDE_H_REGION (PHOBIUS); IPR033121 (PROSITE_PROFILES); IPR021109 (SUPERFAMILY)	P:GO:0006508; F:GO:0004190	P:proteolysis; F:aspartic-type endopeptidase activity
g20947.t1	SNW/SKI-interacting protein A-like	1824	20	0	86.71	Coil (COILS); Coil (COILS); Coil (COILS); IPR004015 (PFAM); IPR017862 (PANTHER)	P:GO:0000398; C:GO:0005681	P:mRNA splicing, via spliceosome; C:spliceosomal complex
g20948.t1	probable aspartic proteinase GIP2	1311	20	0	85.59	IPR021109 (G3DSA:2.40.70.GENE3D); IPR032861 (PFAM); IPR032799 (PFAM); IPR021109 (G3DSA:2.40.70.GENE3D); IPR001461 (PANTHER); SIGNAL_PEPTIDE_N_REGION (PHOBIUS); SIGNAL_PEPTIDE (PHOBIUS); NON_CYTOPLASMIC_DOMAIN (PHOBIUS); SIGNAL_PEPTIDE_H_REGION (PHOBIUS); SIGNAL_PEPTIDE_C_REGION (PHOBIUS); IPR033121 (PROSITE_PROFILES); SignalP-noTM (SIGNALP_EUK); IPR021109 (SUPERFAMILY)	P:GO:0006508; F:GO:0004190	P:proteolysis; F:aspartic-type endopeptidase activity
g20949.t2	chitinase CLP-like	717	20	4.51e-164	86.33	IPR021109 (G3DSA:2.40.70.GENE3D); IPR032799 (PFAM); IPR001461 (PANTHER); IPR033121 (PROSITE_PROFILES); IPR021109 (SUPERFAMILY)	P:GO:0006508; F:GO:0004190	P:proteolysis; F:aspartic-type endopeptidase activity
g20949.t1	chitinase CLP-like	1311	20	0	83.35	IPR021109 (G3DSA:2.40.70.GENE3D); IPR032861 (PFAM); IPR032799 (PFAM); IPR021109 (G3DSA:2.40.70.GENE3D); IPR051708 (PANTHER); SIGNAL_PEPTIDE_N_REGION (PHOBIUS); NON_CYTOPLASMIC_DOMAIN (PHOBIUS); SIGNAL_PEPTIDE_H_REGION (PHOBIUS); SIGNAL_PEPTIDE_C_REGION (PHOBIUS); SIGNAL_PEPTIDE (PHOBIUS); IPR033121 (PROSITE_PROFILES); SignalP-TM (SIGNALP_EUK); IPR021109 (SUPERFAMILY)	C:GO:0005576	C:extracellular region
g20950.t1	chitinase CLP-like	1311	20	0	90.3	IPR021109 (G3DSA:2.40.70.GENE3D); IPR032799 (PFAM); IPR021109 (G3DSA:2.40.70.GENE3D); IPR032861 (PFAM); IPR001461 (PANTHER); SIGNAL_PEPTIDE_H_REGION (PHOBIUS); SIGNAL_PEPTIDE (PHOBIUS); NON_CYTOPLASMIC_DOMAIN (PHOBIUS); SIGNAL_PEPTIDE_C_REGION (PHOBIUS); SIGNAL_PEPTIDE_N_REGION (PHOBIUS); IPR033121 (PROSITE_PROFILES); SignalP-noTM (SIGNALP_EUK); IPR021109 (SUPERFAMILY)	P:GO:0006508; F:GO:0004190	P:proteolysis; F:aspartic-type endopeptidase activity
g20951.t1	Cysteine-rich RLK (receptor-like protein kinase) 8	4134	20	0	58.61	Coil (COILS); IPR054722 (PFAM); IPR036397 (G3DSA:3.30.420.GENE3D); IPR013103 (PFAM); IPR025724 (PFAM); PF14223 (PFAM); IPR001584 (PFAM); PTHR11439 (PANTHER); IPR001584 (PROSITE_PROFILES); cd09272 (CDD); IPR012337 (SUPERFAMILY); IPR043502 (SUPERFAMILY)	P:GO:0015074; F:GO:0003676	P:DNA integration; F:nucleic acid binding
g20952.t1	chitinase CLP-like	3162	20	5.71e-281	76.61	IPR021109 (G3DSA:2.40.70.GENE3D); IPR032799 (PFAM); IPR032861 (PFAM); IPR021109 (G3DSA:2.40.70.GENE3D); IPR001461 (PANTHER); CYTOPLASMIC_DOMAIN (PHOBIUS); TRANSMEMBRANE (PHOBIUS); NON_CYTOPLASMIC_DOMAIN (PHOBIUS); TRANSMEMBRANE (PHOBIUS); NON_CYTOPLASMIC_DOMAIN (PHOBIUS); IPR033121 (PROSITE_PROFILES); IPR021109 (SUPERFAMILY); IPR021109 (SUPERFAMILY); IPR021109 (SUPERFAMILY)	P:GO:0006508; F:GO:0004190	P:proteolysis; F:aspartic-type endopeptidase activity
g20953.t1	uncharacterized protein LOC122596845	4854	20	0	57.96	Coil (COILS); IPR000477 (PFAM); IPR021109 (G3DSA:2.40.70.GENE3D); G3DSA:3.10.10.10 (GENE3D); IPR036397 (G3DSA:3.30.420.GENE3D); IPR041373 (PFAM); IPR001584 (PFAM); IPR043128 (G3DSA:3.30.70.GENE3D); IPR005162 (PFAM); IPR041588 (PFAM); IPR043128 (G3DSA:3.30.70.GENE3D); IPR036397 (G3DSA:3.30.420.GENE3D); IPR050951 (PANTHER); IPR001584 (PROSITE_PROFILES); cd00303 (CDD); cd01647 (CDD); IPR012337 (SUPE…	P:GO:0015074; F:GO:0003676	P:DNA integration; F:nucleic acid binding
g20954.t1	uncharacterized protein LOC122610448	1359	2	3.66e-21	46.32	Coil (COILS)	no GO terms	no GO terms
g20955.t1	gamma conglutin 1-like	2541	20	0	71.05	IPR032861 (PFAM); IPR032799 (PFAM); IPR021109 (G3DSA:2.40.70.GENE3D); IPR021109 (G3DSA:2.40.70.GENE3D); IPR001461 (PANTHER); NON_CYTOPLASMIC_DOMAIN (PHOBIUS); SIGNAL_PEPTIDE (PHOBIUS); SIGNAL_PEPTIDE_H_REGION (PHOBIUS); SIGNAL_PEPTIDE_C_REGION (PHOBIUS); SIGNAL_PEPTIDE_N_REGION (PHOBIUS); IPR033121 (PROSITE_PROFILES); SignalP-noTM (SIGNALP_GRAM_NEGATIVE); SignalP-noTM (SIGNALP_EUK); IPR021109 (SU…	P:GO:0006508; F:GO:0004190	P:proteolysis; F:aspartic-type endopeptidase activity
g20956.t1	chitinase CLP-like	1290	20	0	74.35	IPR032861 (PFAM); IPR021109 (G3DSA:2.40.70.GENE3D); IPR021109 (G3DSA:2.40.70.GENE3D); IPR032799 (PFAM); IPR001461 (PANTHER); SIGNAL_PEPTIDE_N_REGION (PHOBIUS); SIGNAL_PEPTIDE (PHOBIUS); SIGNAL_PEPTIDE_H_REGION (PHOBIUS); SIGNAL_PEPTIDE_C_REGION (PHOBIUS); NON_CYTOPLASMIC_DOMAIN (PHOBIUS); IPR033121 (PROSITE_PROFILES); SignalP-noTM (SIGNALP_EUK); SignalP-TM (SIGNALP_GRAM_POSITIVE); IPR021109 (SUPE…	P:GO:0006508; F:GO:0004190	P:proteolysis; F:aspartic-type endopeptidase activity
g20957.t1	chitinase CLP-like	1416	20	0	69.52	IPR032799 (PFAM); IPR032861 (PFAM); IPR021109 (G3DSA:2.40.70.GENE3D); IPR021109 (G3DSA:2.40.70.GENE3D); IPR001461 (PANTHER); CYTOPLASMIC_DOMAIN (PHOBIUS); NON_CYTOPLASMIC_DOMAIN (PHOBIUS); TRANSMEMBRANE (PHOBIUS); IPR021109 (SUPERFAMILY); TMhelix (TMHMM)	P:GO:0006508; F:GO:0004190	P:proteolysis; F:aspartic-type endopeptidase activity
g20958.t1	chitinase CLP-like	1245	20	8.8E-310	88.76	IPR032861 (PFAM); IPR032799 (PFAM); IPR021109 (G3DSA:2.40.70.GENE3D); IPR021109 (G3DSA:2.40.70.GENE3D); IPR001461 (PANTHER); IPR033121 (PROSITE_PROFILES); IPR021109 (SUPERFAMILY)	P:GO:0006508; F:GO:0004190	P:proteolysis; F:aspartic-type endopeptidase activity
g20959.t1	gamma conglutin 1-like	1320	20	4.35e-286	83.78	IPR032861 (PFAM); IPR021109 (G3DSA:2.40.70.GENE3D); IPR021109 (G3DSA:2.40.70.GENE3D); IPR032799 (PFAM); IPR001461 (PANTHER); SIGNAL_PEPTIDE_H_REGION (PHOBIUS); SIGNAL_PEPTIDE_C_REGION (PHOBIUS); SIGNAL_PEPTIDE (PHOBIUS); SIGNAL_PEPTIDE_N_REGION (PHOBIUS); NON_CYTOPLASMIC_DOMAIN (PHOBIUS); IPR033121 (PROSITE_PROFILES); SignalP-TM (SIGNALP_GRAM_POSITIVE); SignalP-noTM (SIGNALP_EUK); IPR021109 (SUPE…	P:GO:0006508; F:GO:0004190	P:proteolysis; F:aspartic-type endopeptidase activity
g20960.t1	chitinase CLP-like	1362	20	0	77.71	IPR021109 (G3DSA:2.40.70.GENE3D); IPR032861 (PFAM); IPR032799 (PFAM); IPR021109 (G3DSA:2.40.70.GENE3D); IPR001461 (PANTHER); SIGNAL_PEPTIDE_H_REGION (PHOBIUS); SIGNAL_PEPTIDE_C_REGION (PHOBIUS); NON_CYTOPLASMIC_DOMAIN (PHOBIUS); SIGNAL_PEPTIDE (PHOBIUS); SIGNAL_PEPTIDE_N_REGION (PHOBIUS); IPR033121 (PROSITE_PROFILES); SignalP-noTM (SIGNALP_EUK); IPR021109 (SUPERFAMILY); TMhelix (TMHMM)	P:GO:0006508; F:GO:0004190	P:proteolysis; F:aspartic-type endopeptidase activity
g20961.t1	chitinase CLP-like	1320	20	0	79.75	IPR032799 (PFAM); IPR032861 (PFAM); IPR021109 (G3DSA:2.40.70.GENE3D); IPR021109 (G3DSA:2.40.70.GENE3D); IPR001461 (PANTHER); SIGNAL_PEPTIDE_H_REGION (PHOBIUS); SIGNAL_PEPTIDE_N_REGION (PHOBIUS); SIGNAL_PEPTIDE (PHOBIUS); SIGNAL_PEPTIDE_C_REGION (PHOBIUS); NON_CYTOPLASMIC_DOMAIN (PHOBIUS); IPR033121 (PROSITE_PROFILES); SignalP-noTM (SIGNALP_GRAM_NEGATIVE); SignalP-noTM (SIGNALP_EUK); IPR021109 (SU…	P:GO:0006508; F:GO:0004190	P:proteolysis; F:aspartic-type endopeptidase activity
g20962.t1	glutathione S-transferase T3-like	864	2	7.36e-25	45.21	no IPS match	no IPS match	no IPS match
g20963.t1	stem-specific protein TSJT1	711	20	1.35e-166	97.12	IPR024286 (SMART); IPR024286 (PFAM); IPR029055 (G3DSA:3.60.20.GENE3D); IPR044828 (PANTHER); IPR029055 (SUPERFAMILY)	no GO terms	no GO terms
g20964.t1	nuclear transcription factor Y subunit C-3-like	786	20	1.76e-179	92.14	G3DSA:1.10.20.10:FF:000006 (FUNFAM); IPR009072 (G3DSA:1.10.20.GENE3D); IPR007125 (PFAM); IPR050568 (PANTHER); IPR009072 (SUPERFAMILY)	P:GO:0006357; F:GO:0000978; F:GO:0000981; F:GO:0003677; F:GO:0046982; C:GO:0005634	P:regulation of transcription by RNA polymerase II; F:RNA polymerase II cis-regulatory region sequence-specific DNA binding; F:DNA-binding transcription factor activity, RNA polymerase II-specific; F:DNA binding; F:protein heterodimerization activity; C:nucleus
g20965.t1	ATP-dependent (S)-NAD(P)H-hydrate dehydratase	978	20	9.69e-231	94	G3DSA:3.40.1190.20:FF:000028 (FUNFAM); IPR000631 (PFAM); IPR029056 (G3DSA:3.40.1190.GENE3D); IPR000631 (NCBIFAM); PTHR12592 (PANTHER); IPR000631 (HAMAP); IPR000631 (PROSITE_PROFILES); IPR000631 (CDD); IPR029056 (SUPERFAMILY)	P:GO:0110051; F:GO:0016836; F:GO:0047453	P:metabolite repair; F:hydro-lyase activity; F:ATP-dependent NAD(P)H-hydrate dehydratase activity
g20966.t1	tRNA(His) guanylyltransferase 1-like isoform X1	2475	20	0	93.22	Coil (COILS); G3DSA:3.30.70.3000:FF:000002 (FUNFAM); G3DSA:3.30.70.3000:FF:000002 (FUNFAM); IPR025845 (PFAM); IPR024956 (PFAM); IPR026057 (PFAM); IPR038469 (G3DSA:3.30.70.GENE3D); PIRSR028980-2 (PIRSR); PIRSR028980-1 (PIRSR); IPR007537 (PANTHER); TRANSMEMBRANE (PHOBIUS); CYTOPLASMIC_DOMAIN (PHOBIUS); NON_CYTOPLASMIC_DOMAIN (PHOBIUS)	P:GO:0006400; P:GO:0008033; F:GO:0000287; F:GO:0008193; F:GO:0016740	P:tRNA modification; P:tRNA processing; F:magnesium ion binding; F:tRNA guanylyltransferase activity; F:transferase activity
g20967.t1	uncharacterized protein LOC122592354	228	20	1.16e-25	86.52	no IPS match	no IPS match	no IPS match
g20968.t1	uncharacterized protein LOC122597657	423	20	8.11e-88	66.43	CYTOPLASMIC_DOMAIN (PHOBIUS); SIGNAL_PEPTIDE (PHOBIUS); SIGNAL_PEPTIDE_N_REGION (PHOBIUS); NON_CYTOPLASMIC_DOMAIN (PHOBIUS); SIGNAL_PEPTIDE_H_REGION (PHOBIUS); TRANSMEMBRANE (PHOBIUS); SIGNAL_PEPTIDE_C_REGION (PHOBIUS); TMhelix (TMHMM); TMhelix (TMHMM)	no GO terms	no GO terms
g20969.t1	hypothetical protein OSB04_005435	6360	20	0	70.14	IPR002347 (PRINTS); G3DSA:3.40.50.720:FF:000084 (FUNFAM); G3DSA:3.40.50.720:FF:000084 (FUNFAM); IPR001878 (SMART); PF13561 (PFAM); G3DSA:4.10.60.10 (GENE3D); IPR025724 (PFAM); G3DSA:3.40.50.720 (GENE3D); IPR001878 (PFAM); IPR013103 (PFAM); PF14223 (PFAM); IPR001584 (PFAM); IPR054722 (PFAM); IPR036397 (G3DSA:3.30.420.GENE3D); PIRSR611284-2 (PIRSR); PIRSR617711-1 (PIRSR); PIRSR617711-2 (PIRSR); PIR…	P:GO:0015074; F:GO:0003676; F:GO:0008270	P:DNA integration; F:nucleic acid binding; F:zinc ion binding
g20970.t1	uncharacterized protein LOC122598026 isoform X1	666	20	1.71e-82	85.21	IPR027417 (G3DSA:3.40.50.GENE3D); IPR052266 (PANTHER); SignalP-noTM (SIGNALP_EUK)	no GO terms	no GO terms
g20971.t1	uncharacterized protein LOC122592208	1395	20	3.13e-146	63.83	IPR025558 (PFAM); IPR040256 (PANTHER)	no GO terms	no GO terms
g20972.t1	hypothetical protein M8C21_013990, partial	1323	20	1.31e-271	91.15	IPR002347 (PRINTS); IPR002347 (PRINTS); G3DSA:3.40.50.720:FF:000084 (FUNFAM); G3DSA:3.40.30.10:FF:000190 (FUNFAM); G3DSA:3.40.30.10 (GENE3D); PF13561 (PFAM); IPR013740 (PFAM); G3DSA:3.40.50.720 (GENE3D); PIRSR000094-3 (PIRSR); PIRSR000095-1 (PIRSR); PIRSR611284-1 (PIRSR); PIRSR614058-2 (PIRSR); PIRSR617711-1 (PIRSR); PIRSR614058-1 (PIRSR); PIRSR617711-2 (PIRSR); PIRSR637944-1 (PIRSR); PIRSR000095…	P:GO:0034599; F:GO:0008379; F:GO:0016491	P:cellular response to oxidative stress; F:thioredoxin peroxidase activity; F:oxidoreductase activity
g20973.t1	protein BLISTER isoform X1	2154	20	0	79.94	Coil (COILS); Coil (COILS); Coil (COILS); IPR044194 (PANTHER)	P:GO:0040008	P:regulation of growth
g20973.t2	protein BLISTER isoform X2	2151	20	0	80.16	Coil (COILS); Coil (COILS); Coil (COILS); IPR044194 (PANTHER)	P:GO:0040008	P:regulation of growth
g20974.t1	glutamate receptor 2.7-like isoform X1	2757	20	0	81.5	G3DSA:3.40.190.10:FF:000103 (FUNFAM); G3DSA:3.40.50.2300:FF:000188 (FUNFAM); G3DSA:1.10.287.70:FF:000037 (FUNFAM); IPR001320 (SMART); G3DSA:3.40.190.10 (GENE3D); G3DSA:1.10.287.70 (GENE3D); IPR001828 (PFAM); IPR001638 (PFAM); IPR001320 (PFAM); G3DSA:3.40.50.2300 (GENE3D); G3DSA:3.40.50.2300 (GENE3D); IPR017103 (PIRSF); G3DSA:3.40.50.2300 (GENE3D); IPR015683 (PANTHER); NON_CYTOPLASMIC_DOMAIN (PHOB…	F:GO:0015276; C:GO:0016020	F:ligand-gated monoatomic ion channel activity; C:membrane
g20975.t1	gamma conglutin 1-like	1293	20	0	75.38	IPR021109 (G3DSA:2.40.70.GENE3D); IPR021109 (G3DSA:2.40.70.GENE3D); IPR032799 (PFAM); IPR032861 (PFAM); IPR001461 (PANTHER); IPR033121 (PROSITE_PROFILES); SignalP-noTM (SIGNALP_EUK); IPR021109 (SUPERFAMILY)	P:GO:0006508; F:GO:0004190	P:proteolysis; F:aspartic-type endopeptidase activity
g20976.t1	chitinase CLP-like	1305	20	1.46e-303	73.68	IPR032799 (PFAM); IPR032861 (PFAM); IPR021109 (G3DSA:2.40.70.GENE3D); IPR021109 (G3DSA:2.40.70.GENE3D); IPR001461 (PANTHER); NON_CYTOPLASMIC_DOMAIN (PHOBIUS); SIGNAL_PEPTIDE_C_REGION (PHOBIUS); SIGNAL_PEPTIDE_H_REGION (PHOBIUS); SIGNAL_PEPTIDE_N_REGION (PHOBIUS); SIGNAL_PEPTIDE (PHOBIUS); IPR033121 (PROSITE_PROFILES); SignalP-noTM (SIGNALP_EUK); IPR021109 (SUPERFAMILY)	P:GO:0006508; F:GO:0004190	P:proteolysis; F:aspartic-type endopeptidase activity
g20977.t1	ubiquitin-like	540	20	1.08e-50	83.94	IPR019956 (PRINTS); G3DSA:3.10.20.90:FF:000016 (FUNFAM); IPR000626 (SMART); G3DSA:3.10.20.90 (GENE3D); IPR000626 (PFAM); IPR050158 (PANTHER); IPR019954 (PROSITE_PATTERNS); IPR000626 (PROSITE_PROFILES); cd01803 (CDD); IPR029071 (SUPERFAMILY)	F:GO:0005515	F:protein binding
g20978.t1	ubiquitin-like	426	20	2.13e-73	89.74	IPR019956 (PRINTS); G3DSA:3.10.20.90:FF:000016 (FUNFAM); G3DSA:4.10.1060.50:FF:000001 (FUNFAM); IPR000626 (SMART); IPR001975 (SMART); IPR038587 (G3DSA:4.10.1060.GENE3D); IPR001975 (PFAM); G3DSA:3.10.20.90 (GENE3D); IPR000626 (PFAM); IPR050158 (PANTHER); IPR019954 (PROSITE_PATTERNS); IPR000626 (PROSITE_PROFILES); cd01803 (CDD); IPR011332 (SUPERFAMILY); IPR029071 (SUPERFAMILY)	P:GO:0006412; F:GO:0003735; F:GO:0005515; C:GO:0005840	P:translation; F:structural constituent of ribosome; F:protein binding; C:ribosome
g20979.t1	E3 ubiquitin-protein ligase RHF1A-like	1053	20	3.49e-242	76.59	IPR001841 (SMART); IPR001841 (PFAM); IPR013083 (G3DSA:3.30.40.GENE3D); PTHR46463 (PANTHER); IPR001841 (PROSITE_PROFILES); SSF57850 (SUPERFAMILY)	F:GO:0004842	F:ubiquitin-protein transferase activity
g20980.t1	palmitoyl-acyl carrier protein thioesterase, chloroplastic-like	1032	20	1.65e-258	70.37	G3DSA:3.10.129.10 (GENE3D); IPR049427 (PFAM); IPR002864 (PFAM); IPR045023 (PANTHER); IPR029069 (SUPERFAMILY)	P:GO:0006633; F:GO:0000036; F:GO:0016297; F:GO:0016790	P:fatty acid biosynthetic process; F:acyl carrier activity; F:fatty acyl-[ACP] hydrolase activity; F:thiolester hydrolase activity
g20981.t1	nucleolar protein 10	2157	20	0	91.3	G3DSA:2.130.10.10:FF:000814 (FUNFAM); IPR001680 (SMART); IPR015943 (G3DSA:2.130.10.GENE3D); IPR012580 (PFAM); PF23098 (PFAM); PF23097 (PFAM); IPR040382 (PANTHER); IPR036322 (SUPERFAMILY)	P:GO:0000462; F:GO:0005515; C:GO:0005634; C:GO:0005730; C:GO:0030686; C:GO:0032040	P:maturation of SSU-rRNA from tricistronic rRNA transcript (SSU-rRNA, 5.8S rRNA, LSU-rRNA); F:protein binding; C:nucleus; C:nucleolus; C:90S preribosome; C:small-subunit processome
g20982.t1	uncharacterized protein LOC122597661	1248	20	6.14e-149	69.21	PTHR33527 (PANTHER)	no GO terms	no GO terms
g20983.t1	alpha N-terminal protein methyltransferase 1	777	20	2.39e-190	91.63	G3DSA:3.40.50.150:FF:000025 (FUNFAM); IPR008576 (PIRSF); IPR029063 (G3DSA:3.40.50.GENE3D); IPR008576 (PFAM); PIRSR016958-1 (PIRSR); IPR008576 (PANTHER); cd02440 (CDD); IPR029063 (SUPERFAMILY)	P:GO:0006480; F:GO:0008168; C:GO:0005737	P:N-terminal protein amino acid methylation; F:methyltransferase activity; C:cytoplasm
g20984.t1	peroxisomal adenine nucleotide carrier 1-like	951	20	5.82e-217	96.92	G3DSA:1.50.40.10:FF:000044 (FUNFAM); IPR018108 (PFAM); IPR023395 (G3DSA:1.50.40.GENE3D); IPR023395 (G3DSA:1.50.40.GENE3D); IPR045900 (PANTHER); NON_CYTOPLASMIC_DOMAIN (PHOBIUS); TRANSMEMBRANE (PHOBIUS); TRANSMEMBRANE (PHOBIUS); CYTOPLASMIC_DOMAIN (PHOBIUS); NON_CYTOPLASMIC_DOMAIN (PHOBIUS); IPR018108 (PROSITE_PROFILES); IPR018108 (PROSITE_PROFILES); IPR018108 (PROSITE_PROFILES); IPR023395 (SUPERF…	P:GO:0006635; P:GO:0007031; P:GO:0015866; P:GO:0015867; F:GO:0005347; F:GO:0015217; C:GO:0005778	P:fatty acid beta-oxidation; P:peroxisome organization; P:ADP transport; P:ATP transport; F:ATP transmembrane transporter activity; F:ADP transmembrane transporter activity; C:peroxisomal membrane
g20985.t1	mitogen-activated protein kinase kinase kinase NPK1-like	2040	20	0	87.97	Coil (COILS); Coil (COILS); G3DSA:1.10.510.10:FF:000382 (FUNFAM); IPR000719 (SMART); G3DSA:1.10.510.10 (GENE3D); IPR000719 (PFAM); PIRSR600239-51 (PIRSR); PIRSR000606-51 (PIRSR); PIRSR038189-2 (PIRSR); PIRSR000631-1 (PIRSR); PIRSR000552-2 (PIRSR); PIRSR000628-1 (PIRSR); PIRSR037014-1 (PIRSR); PIRSR620777-50 (PIRSR); PIRSR000605-51 (PIRSR); PIRSR038172-1 (PIRSR); PIRSR037921-2 (PIRSR); PIRSR630616…	P:GO:0000165; P:GO:0006468; F:GO:0004672; F:GO:0004709; F:GO:0005524; C:GO:0005737	P:MAPK cascade; P:protein phosphorylation; F:protein kinase activity; F:MAP kinase kinase kinase activity; F:ATP binding; C:cytoplasm
g20986.t1	uncharacterized protein LOC122597826	1245	20	7.88e-261	89.48	Coil (COILS); IPR019734 (SMART); IPR011990 (G3DSA:1.25.40.GENE3D); IPR011990 (G3DSA:1.25.40.GENE3D); PF14559 (PFAM); PF13432 (PFAM); CYTOPLASMIC_DOMAIN (PHOBIUS); TRANSMEMBRANE (PHOBIUS); NON_CYTOPLASMIC_DOMAIN (PHOBIUS); IPR019734 (PROSITE_PROFILES); IPR011990 (SUPERFAMILY); IPR011990 (SUPERFAMILY)	F:GO:0005515	F:protein binding
g20987.t1	probable mitochondrial adenine nucleotide transporter BTL1	1065	20	1.8e-257	92.62	IPR002067 (PRINTS); IPR023395 (G3DSA:1.50.40.GENE3D); IPR018108 (PFAM); PTHR24089 (PANTHER); NON_CYTOPLASMIC_DOMAIN (PHOBIUS); TRANSMEMBRANE (PHOBIUS); CYTOPLASMIC_DOMAIN (PHOBIUS); TRANSMEMBRANE (PHOBIUS); NON_CYTOPLASMIC_DOMAIN (PHOBIUS); IPR018108 (PROSITE_PROFILES); IPR018108 (PROSITE_PROFILES); IPR018108 (PROSITE_PROFILES); IPR023395 (SUPERFAMILY); TMhelix (TMHMM); TMhelix (TMHMM); TMhelix (…	P:GO:0055085	P:transmembrane transport
g20988.t1	reticulon-like protein B22 isoform X1	612	20	4.68e-128	89.52	IPR003388 (PFAM); IPR044177 (PANTHER); TRANSMEMBRANE (PHOBIUS); CYTOPLASMIC_DOMAIN (PHOBIUS); CYTOPLASMIC_DOMAIN (PHOBIUS); NON_CYTOPLASMIC_DOMAIN (PHOBIUS); TRANSMEMBRANE (PHOBIUS); NON_CYTOPLASMIC_DOMAIN (PHOBIUS); TRANSMEMBRANE (PHOBIUS); CYTOPLASMIC_DOMAIN (PHOBIUS); TRANSMEMBRANE (PHOBIUS); TMhelix (TMHMM); TMhelix (TMHMM); TMhelix (TMHMM); TMhelix (TMHMM)	no GO terms	no GO terms
g20989.t1	V-type proton ATPase catalytic subunit A	1872	20	0	99.35	G3DSA:2.40.50.100:FF:000008 (FUNFAM); G3DSA:1.10.1140.10:FF:000002 (FUNFAM); G3DSA:2.40.30.20:FF:000002 (FUNFAM); G3DSA:3.40.50.300:FF:000052 (FUNFAM); IPR023366 (G3DSA:2.40.30.GENE3D); IPR005725 (NCBIFAM); IPR000194 (PFAM); IPR004100 (PFAM); IPR055190 (PFAM); IPR027417 (G3DSA:3.40.50.GENE3D); IPR024034 (G3DSA:1.10.1140.GENE3D); IPR031686 (PFAM); G3DSA:2.40.50.100 (GENE3D); IPR022878 (PANTHER); I…	P:GO:0046034; P:GO:1902600; F:GO:0005524; F:GO:0016887; F:GO:0046961; C:GO:0000325; C:GO:0033180	P:ATP metabolic process; P:proton transmembrane transport; F:ATP binding; F:ATP hydrolysis activity; F:proton-transporting ATPase activity, rotational mechanism; C:plant-type vacuole; C:proton-transporting V-type ATPase, V1 domain
g20990.t1	uncharacterized protein LOC122605834	1083	20	6.25e-254	90.78	IPR004252 (PFAM)	no GO terms	no GO terms
g20991.t1	7-dehydrocholesterol reductase	2775	20	0	95.91	Coil (COILS); G3DSA:1.20.120.1630:FF:000006 (FUNFAM); G3DSA:1.20.120.1630 (GENE3D); IPR001171 (PFAM); IPR038795 (PANTHER); IPR018083 (PROSITE_PATTERNS); IPR018083 (PROSITE_PATTERNS); TRANSMEMBRANE (PHOBIUS); TRANSMEMBRANE (PHOBIUS); NON_CYTOPLASMIC_DOMAIN (PHOBIUS); TRANSMEMBRANE (PHOBIUS); CYTOPLASMIC_DOMAIN (PHOBIUS); TRANSMEMBRANE (PHOBIUS); TRANSMEMBRANE (PHOBIUS); CYTOPLASMIC_DOMAIN (PHOBIUS…	P:GO:0016126; F:GO:0016628; C:GO:0016020; C:GO:0016592	P:sterol biosynthetic process; F:oxidoreductase activity, acting on the CH-CH group of donors, NAD or NADP as acceptor; C:membrane; C:mediator complex
g20991.t2	7-dehydrocholesterol reductase	2808	20	0	95.68	Coil (COILS); G3DSA:1.20.120.1630:FF:000006 (FUNFAM); G3DSA:1.20.120.1630 (GENE3D); IPR001171 (PFAM); IPR038795 (PANTHER); IPR018083 (PROSITE_PATTERNS); IPR018083 (PROSITE_PATTERNS); NON_CYTOPLASMIC_DOMAIN (PHOBIUS); TRANSMEMBRANE (PHOBIUS); TRANSMEMBRANE (PHOBIUS); NON_CYTOPLASMIC_DOMAIN (PHOBIUS); CYTOPLASMIC_DOMAIN (PHOBIUS); TRANSMEMBRANE (PHOBIUS); NON_CYTOPLASMIC_DOMAIN (PHOBIUS); TRANSMEMB…	P:GO:0016126; F:GO:0016628; C:GO:0016020; C:GO:0016592	P:sterol biosynthetic process; F:oxidoreductase activity, acting on the CH-CH group of donors, NAD or NADP as acceptor; C:membrane; C:mediator complex
g20992.t1	uncharacterized protein LOC122596137	1149	20	1.7e-256	81.09	IPR055343 (PFAM); IPR012349 (G3DSA:2.30.110.GENE3D); PTHR13343 (PANTHER); NON_CYTOPLASMIC_DOMAIN (PHOBIUS); SIGNAL_PEPTIDE_N_REGION (PHOBIUS); SIGNAL_PEPTIDE_H_REGION (PHOBIUS); SIGNAL_PEPTIDE_C_REGION (PHOBIUS); SIGNAL_PEPTIDE (PHOBIUS); SSF50475 (SUPERFAMILY)	no GO terms	no GO terms
